# Supplementary material for: Identification of a Siglec-F+ granulocyte-macrophage progenitor
Source: J Leukoc Biol. Author manuscript; Available in PMC 2019 Jan 5. (PMC6320667; doi:10.1002/JLB.1MA1217-475R)
Supplement: Supplement 2 [file NIHMS1003894-supplement-Supplement_2.xlsx]

## Sheet: Sheet1
Supplementary Table 1	Differentially expressed genes between SiglecF+IL5Ra- cells and GMPs
Genes differentially expressed between SiglecF+IL5ra- cells and GMPs (a positive number indicates higher in GMPs)
GeneID	Length	chr	Symbol	logFC	t	P.Value	FDR	GO_Immune_System_Process
ENSMUSG00000050761	1881	16	Gp1bb	-5.00027	-6.41486	1.05849e-05	0.0011067
ENSMUSG00000067613	1841	15	5430421N21Rik	-4.6913	-4.47702	0.000317392	0.0153794
ENSMUSG00000064246	2804	1	Chil1	-4.64474	-5.31385	6.78747e-05	0.00466573
ENSMUSG00000032484	1222	9	Ngp	-4.36444	-16.8722	1.02195e-10	4.23835e-07
ENSMUSG00000038463	3095	1	Olfml2b	-4.36242	-4.16223	0.000570947	0.0249098
ENSMUSG00000032496	3450	9	Ltf	-4.30371	-11.5539	1.21151e-08	6.81062e-06	Yes
ENSMUSG00000055407	9152	7	Map6	-4.29718	-4.71037	0.0002008	0.011106
ENSMUSG00000066632	1731	12	Pgk1-rs7	-4.26632	-9.55102	1.20656e-07	2.88694e-05
ENSMUSG00000026822	2623	2	Lcn2	-4.21286	-9.95061	7.39966e-08	2.04592e-05	Yes
ENSMUSG00000033170	4952	15	Card10	-4.06243	-4.47899	0.000306768	0.0151461
ENSMUSG00000052212	2840	7	Cd177	-4.00299	-7.90139	1.06994e-06	0.00016651	Yes
ENSMUSG00000038357	758	9	Camp	-3.9486	-12.9133	3.02317e-09	4.11621e-06	Yes
ENSMUSG00000022026	1640	14	Olfm4	-3.90629	-4.015	0.000742184	0.0306786
ENSMUSG00000026672	3753	2	Optn	-3.87826	-5.16986	8.50766e-05	0.00572174
ENSMUSG00000000157	2936	16	Itgb2l	-3.80767	-7.54256	1.78637e-06	0.000255472
ENSMUSG00000028874	3863	4	Fgr	-3.54958	-4.4736	0.00030289	0.0150679	Yes
ENSMUSG00000040809	1632	3	Chil3	-3.52088	-10.5043	3.80012e-08	1.27787e-05	Yes
ENSMUSG00000023830	9438	17	Igf2r	-3.45756	-3.68814	0.00137585	0.0490496
ENSMUSG00000056071	522	3	S100a9	-3.40004	-12.3885	5.01782e-09	4.45941e-06	Yes
ENSMUSG00000037095	1351	17	Lrg1	-3.34214	-4.39842	0.000346209	0.0163164
ENSMUSG00000072214	2127	16	Sept4	-3.24356	-7.11272	3.34733e-06	0.000443058
ENSMUSG00000033174	5077	6	Mgll	-3.21611	-4.73928	0.000182046	0.0102955
ENSMUSG00000030054	881	6	Gp9	-3.13231	-3.90631	0.000883315	0.0347278
ENSMUSG00000040693	4908	1	Slco4c1	-3.09546	-3.7491	0.0011987	0.0443877
ENSMUSG00000067038	494	19	Rps12-ps3	-3.04939	-5.30011	6.56187e-05	0.00461265
ENSMUSG00000057657	432	8	Rps18-ps3	-3.01733	-6.03794	1.84454e-05	0.00173862
ENSMUSG00000071052	807	17	Rpl7a-ps5	-3.00338	-4.94131	0.000124835	0.00761368
ENSMUSG00000026450	1815	1	Chit1	-2.9672	-5.04681	0.000103001	0.00657197	Yes
ENSMUSG00000069873	2093	11	4930438A08Rik	-2.91377	-6.23869	1.32114e-05	0.00130857
ENSMUSG00000056054	694	3	S100a8	-2.91035	-9.18478	1.85934e-07	4.13105e-05	Yes
ENSMUSG00000028681	5974	4	Ptch2	-2.9003	-3.92763	0.000839405	0.0335816
ENSMUSG00000062825	2658	11	Actg1	-2.87871	-15.8822	2.16553e-10	6.73588e-07	Yes
ENSMUSG00000049907	2161	5	Rasl11b	-2.84408	-3.87754	0.00092314	0.0361186
ENSMUSG00000031497	6868	8	Tnfsf13b	-2.79754	-4.11578	0.000581744	0.0252197	Yes
ENSMUSG00000073002	2707	6	Vamp5	-2.78476	-4.70978	0.000189791	0.0105892
ENSMUSG00000026835	1339	2	Fcnb	-2.76321	-10.3497	4.49503e-08	1.37142e-05	Yes
ENSMUSG00000026879	3157	2	Gsn	-2.58417	-9.48509	1.26956e-07	2.92517e-05
ENSMUSG00000025701	4106	6	Alox5	-2.53232	-8.27737	6.1554e-07	0.000116039
ENSMUSG00000067767	1174	6	Clec4b2	-2.48245	-3.9241	0.000833544	0.0334547	Yes
ENSMUSG00000020644	1270	12	Id2	-2.48121	-4.57612	0.000241562	0.0126282	Yes
ENSMUSG00000005686	5605	7	Ampd3	-2.36666	-5.63946	3.58375e-05	0.00289617	Yes
ENSMUSG00000052396	1835	7	Mogat2	-2.32268	-6.23194	1.32518e-05	0.00130857
ENSMUSG00000030851	1580	7	Ldhc	-2.3173	-4.16616	0.000521679	0.0231139
ENSMUSG00000091086	888	10	Rpl6l	-2.30544	-3.71303	0.00124949	0.0453242
ENSMUSG00000047735	5427	6	Samd9l	-2.24897	-5.95711	2.0877e-05	0.0019163
ENSMUSG00000096054	11801	10	Syne1	-2.22031	-6.827	5.1228e-06	0.000608259
ENSMUSG00000026579	7430	1	F5	-2.15897	-4.56216	0.000246674	0.012788
ENSMUSG00000032035	8476	9	Ets1	-2.12747	-6.27819	1.22705e-05	0.00124122	Yes
ENSMUSG00000028088	5675	3	Fmo5	-2.126	-4.72739	0.000181585	0.0102955
ENSMUSG00000074272	5806	7	Ceacam1	-2.08859	-6.61051	7.19122e-06	0.000790922
ENSMUSG00000022102	2902	14	Dok2	-2.02791	-4.07752	0.00061513	0.0262814	Yes
ENSMUSG00000030786	5024	7	Itgam	-2.02306	-5.27325	6.76957e-05	0.00466573	Yes
ENSMUSG00000050106	3056	11	Tmc8	-1.99778	-4.89589	0.000133239	0.00800851
ENSMUSG00000030413	1837	7	Pglyrp1	-1.98611	-7.34858	2.31501e-06	0.000320037	Yes
ENSMUSG00000079037	2343	2	Prnp	-1.95932	-4.07419	0.000618581	0.0262814
ENSMUSG00000051748	434	11	Wfdc21	-1.90604	-4.33296	0.000378137	0.0176209
ENSMUSG00000018001	9437	5	Cyth3	-1.89977	-3.71211	0.00124245	0.0452297
ENSMUSG00000035168	14570	2	Tanc1	-1.88153	-4.05245	0.00064439	0.0271767
ENSMUSG00000048442	1649	11	Smim5	-1.8701	-4.45922	0.000298177	0.0148993
ENSMUSG00000039236	1860	7	Isg20	-1.86628	-4.07169	0.00062102	0.0262814	Yes
ENSMUSG00000024451	5224	18	Arap3	-1.85117	-5.12204	8.85196e-05	0.00588963
ENSMUSG00000069516	1266	10	Lyz2	-1.82602	-4.55595	0.000248852	0.0128474
ENSMUSG00000000290	3052	10	Itgb2	-1.81073	-6.82326	5.14465e-06	0.000608259	Yes
ENSMUSG00000064356	204	MT	mt-Atp8	-1.7844	-4.16498	0.000519462	0.0231139
ENSMUSG00000050966	3996	4	Lin28a	-1.77693	-4.29843	0.000403282	0.0186529
ENSMUSG00000003283	2092	2	Hck	-1.77303	-4.44866	0.000303973	0.0150679	Yes
ENSMUSG00000025993	9000	1	Slc40a1	-1.75521	-5.79721	2.72712e-05	0.00232387	Yes
ENSMUSG00000000486	2763	7	Sept1	-1.73071	-6.96697	4.11917e-06	0.000517685
ENSMUSG00000025236	2470	9	Adpgk	-1.72679	-5.83345	2.56456e-05	0.00224706
ENSMUSG00000003153	7245	6	Slc2a3	-1.72471	-4.82127	0.000152462	0.00886419
ENSMUSG00000023960	4858	17	Enpp5	-1.70789	-5.19748	7.73348e-05	0.00522935
ENSMUSG00000015143	3805	12	Actn1	-1.70285	-4.59765	0.000230174	0.0123441	Yes
ENSMUSG00000003038	3060	4	Hmgn2	-1.69691	-5.6809	3.32475e-05	0.00273951
ENSMUSG00000024164	5143	17	C3	-1.6952	-5.41406	5.27717e-05	0.00390825	Yes
ENSMUSG00000073471	2189	17	Rsph3a	-1.69392	-3.88887	0.000881149	0.0347278
ENSMUSG00000026893	3409	2	Gca	-1.66757	-4.63686	0.000214016	0.0116596
ENSMUSG00000026187	2555	1	Xrcc5	-1.65979	-3.78585	0.00107488	0.040542	Yes
ENSMUSG00000018983	4882	4	E2f2	-1.64235	-4.27444	0.000421759	0.0193636
ENSMUSG00000055013	17469	1	Agap1	-1.6395	-3.89991	0.000862384	0.0343903
ENSMUSG00000020846	3512	11	Fam101b	-1.61532	-5.09154	9.34286e-05	0.0061181
ENSMUSG00000002885	3757	8	Adgre5	-1.6085	-5.93186	2.17239e-05	0.00197291	Yes
ENSMUSG00000040296	7050	4	Ddx58	-1.5954	-3.79586	0.00105397	0.0402255	Yes
ENSMUSG00000015340	5808	X	Cybb	-1.5752	-3.85281	0.000944119	0.0367085	Yes
ENSMUSG00000059495	10483	9	Arhgef12	-1.56898	-4.8699	0.000139464	0.00833835
ENSMUSG00000074785	7836	10	Plxnc1	-1.56283	-4.96363	0.000117634	0.00724554
ENSMUSG00000001156	7072	6	Mxd1	-1.55189	-3.81993	0.0010059	0.0389083
ENSMUSG00000047945	1605	4	Marcksl1	-1.54747	-8.21274	6.70545e-07	0.000120421
ENSMUSG00000032369	2462	9	Plscr1	-1.54266	-7.79381	1.20839e-06	0.000183352
ENSMUSG00000052435	1238	14	Cebpe	-1.5425	-5.527	4.33379e-05	0.00339126	Yes
ENSMUSG00000039960	3806	8	Rhou	-1.52736	-3.78911	0.00106757	0.040542
ENSMUSG00000025648	4875	9	Pfkfb4	-1.49113	-3.80244	0.0010403	0.0399753
ENSMUSG00000018476	6954	11	Kdm6b	-1.47002	-3.70567	0.00125458	0.0453764	Yes
ENSMUSG00000060216	2845	11	Arrb2	-1.45792	-5.4708	4.77813e-05	0.00362497
ENSMUSG00000041895	4410	11	Wipi1	-1.44055	-3.89608	0.000868275	0.0345146
ENSMUSG00000000915	7369	5	Hip1r	-1.42935	-5.63163	3.61719e-05	0.00290355
ENSMUSG00000024238	10112	18	Zeb1	-1.3895	-4.37902	0.000346103	0.0163164	Yes
ENSMUSG00000030653	4220	7	Pde2a	-1.3888	-4.07851	0.000611846	0.0262814	Yes
ENSMUSG00000040283	6054	11	Btnl9	-1.38147	-3.78523	0.0010753	0.040542
ENSMUSG00000050621	370	9	Rps27rt	-1.37558	-3.97309	0.000748718	0.0308259
ENSMUSG00000030930	6754	7	Chst15	-1.36319	-4.15821	0.000525571	0.0231802
ENSMUSG00000029428	4586	5	Stx2	-1.36009	-5.48516	4.65995e-05	0.00357896
ENSMUSG00000030342	2044	6	Cd9	-1.35908	-5.31151	6.31665e-05	0.00454288
ENSMUSG00000042079	3047	6	Hnrnpf	-1.34558	-7.42315	2.07128e-06	0.00028956
ENSMUSG00000023571	1366	4	Fam132a	-1.3379	-4.42464	0.000317675	0.0153794
ENSMUSG00000039013	2790	7	Siglecf	-1.32255	-3.71023	0.00124325	0.0452297
ENSMUSG00000059775	410	8	Rps26-ps1	-1.30717	-3.96277	0.000763657	0.0311522
ENSMUSG00000026922	2130	2	Agpat2	-1.29679	-4.48799	0.000282151	0.0142592
ENSMUSG00000051314	2790	7	Ffar2	-1.28353	-3.69285	0.00128582	0.0462377	Yes
ENSMUSG00000000861	13175	11	Bcl11a	-1.27908	-4.04509	0.000652161	0.0272288
ENSMUSG00000022791	5496	16	Tnk2	-1.26951	-3.95232	0.000779119	0.0314851	Yes
ENSMUSG00000057948	4679	11	Unc13d	-1.23186	-4.58924	0.000233657	0.0123709	Yes
ENSMUSG00000034707	3855	10	Gns	-1.18701	-4.98114	0.000113944	0.00716005
ENSMUSG00000055639	7317	14	Dach1	-1.18046	-3.98098	0.000737392	0.0305821
ENSMUSG00000002058	2448	11	Unc119	-1.16332	-3.88774	0.000882165	0.0347278
ENSMUSG00000034165	8775	17	Ccnd3	-1.16024	-3.81915	0.00100695	0.0389083	Yes
ENSMUSG00000021069	3828	12	Pygl	-1.14063	-3.73177	0.00119233	0.0443877
ENSMUSG00000036986	5571	9	Pml	-1.11614	-4.37465	0.000348929	0.0163826	Yes
ENSMUSG00000059900	2140	6	Tmem40	-1.11141	-4.07778	0.00061263	0.0262814
ENSMUSG00000037012	8532	10	Hk1	-1.08044	-4.42165	0.000319447	0.0154053
ENSMUSG00000024772	3705	19	Ehd1	-1.07641	-3.65464	0.0013847	0.0492241
ENSMUSG00000027006	5004	2	Dnajc10	0.914796	3.95086	0.000781281	0.0314851
ENSMUSG00000090553	1372	1	Snrpe	0.998864	4.21051	0.000475808	0.021685
ENSMUSG00000062397	4413	15	Zfp706	1.00022	4.20307	0.000482578	0.0218336
ENSMUSG00000030766	9759	7	Arhgap17	1.04212	4.63927	0.00021296	0.0116596
ENSMUSG00000015937	6809	13	H2afy	1.06602	4.63513	0.0002146	0.0116596
ENSMUSG00000032666	11788	1	1700025G04Rik	1.08187	4.66009	0.000204916	0.0112813
ENSMUSG00000039089	4651	10	L3mbtl3	1.08501	5.57983	3.95466e-05	0.00311417	Yes
ENSMUSG00000001642	8384	6	Akr1b3	1.08865	4.07114	0.000620451	0.0262814
ENSMUSG00000032359	4499	9	Ctsh	1.09099	4.43375	0.000312282	0.0153574	Yes
ENSMUSG00000060739	2686	13	Nsa2	1.10272	4.49171	0.000280186	0.0142289
ENSMUSG00000062006	2643	3	Rpl34	1.10504	3.88619	0.000884802	0.0347278
ENSMUSG00000038286	1209	13	Bphl	1.12079	4.02612	0.000676267	0.0281409
ENSMUSG00000030917	1962	7	Tmem159	1.1328	3.65984	0.00137081	0.0490103
ENSMUSG00000008668	2491	17	Rps18	1.15696	4.38612	0.000341491	0.0163164
ENSMUSG00000027435	6677	2	Cd93	1.17142	4.28031	0.000416876	0.0192103	Yes
ENSMUSG00000056069	2830	15	Fam105a	1.17846	4.16173	0.000522022	0.0231139
ENSMUSG00000019122	3045	11	Ccl9	1.18103	3.97166	0.000750702	0.0308259
ENSMUSG00000031732	8449	8	Phlpp2	1.18225	4.92103	0.000127053	0.00771118
ENSMUSG00000032966	3857	2	Fkbp1a	1.19185	4.84154	0.000146834	0.00861749	Yes
ENSMUSG00000025178	3771	19	Pi4k2a	1.19206	3.74467	0.00116293	0.0434511	Yes
ENSMUSG00000043004	4390	14	Gng2	1.21382	4.23034	0.000458249	0.0209615
ENSMUSG00000028337	6459	4	Coro2a	1.21386	4.75517	0.000171995	0.00986156
ENSMUSG00000004707	3307	1	Ly9	1.2201	5.5225	4.36722e-05	0.00339606	Yes
ENSMUSG00000024349	2302	18	Tmem173	1.23157	5.60493	3.78711e-05	0.00302046	Yes
ENSMUSG00000018774	1257	11	Cd68	1.24486	3.7245	0.00120929	0.0445148
ENSMUSG00000028385	7795	4	Snx30	1.25507	5.2779	6.70282e-05	0.00465902
ENSMUSG00000031969	4143	9	Acad8	1.26195	5.13506	8.64048e-05	0.00577983
ENSMUSG00000046688	3199	3	Tifa	1.26892	6.48231	8.80878e-06	0.000944818
ENSMUSG00000026581	5911	1	Sell	1.26994	5.24503	7.10443e-05	0.00485677	Yes
ENSMUSG00000057329	9157	1	Bcl2	1.27076	4.71194	0.000186227	0.0104843	Yes
ENSMUSG00000067288	1464	17	Rps28	1.284	4.11321	0.000572593	0.0249098
ENSMUSG00000067878	2891	X	Mtap7d3	1.28451	3.72975	0.00119707	0.0443877
ENSMUSG00000016206	1438	17	H2-M3	1.29119	5.05801	9.9202e-05	0.00639519
ENSMUSG00000021458	6349	13	2010111I01Rik	1.2948	4.67098	0.00020084	0.011106
ENSMUSG00000018340	2930	11	Anxa6	1.31462	3.95045	0.000781941	0.0314851
ENSMUSG00000034487	3644	9	Kdelc2	1.31484	4.62814	0.0002174	0.0117604
ENSMUSG00000040268	8527	7	Plekha1	1.33861	4.97146	0.000115959	0.00723426	Yes
ENSMUSG00000004207	2744	10	Psap	1.36363	6.59932	7.3104e-06	0.000790922
ENSMUSG00000001128	1736	X	Cfp	1.36822	5.33397	6.07154e-05	0.00439199	Yes
ENSMUSG00000056209	1187	19	Npm3	1.37009	5.48002	4.70183e-05	0.00358897
ENSMUSG00000026749	10714	2	Nek6	1.39469	4.96918	0.000116441	0.00723426
ENSMUSG00000074825	3738	2	Itpripl1	1.405	6.20382	1.38342e-05	0.00135531
ENSMUSG00000105504	6637	3	Gbp5	1.4058	5.42736	5.15424e-05	0.00384006	Yes
ENSMUSG00000037999	12451	5	Arap2	1.40724	5.22352	7.38103e-05	0.00501829
ENSMUSG00000087141	7140	16	Plcxd2	1.41694	5.81499	2.64516e-05	0.00230147
ENSMUSG00000037913	2576	5	Tmem156	1.42274	5.79301	2.74561e-05	0.00232387
ENSMUSG00000022723	7488	16	Crybg3	1.42984	6.80464	5.29406e-06	0.000615595
ENSMUSG00000027506	7487	3	Tpd52	1.45282	6.68778	6.35718e-06	0.000712576
ENSMUSG00000017615	3781	11	Tnfaip1	1.46176	5.63688	3.58471e-05	0.00289617	Yes
ENSMUSG00000035561	2298	4	Aldh1b1	1.46411	6.10685	1.62296e-05	0.00155329
ENSMUSG00000022440	2402	15	C1qtnf6	1.4673	4.70738	0.000187818	0.0105263
ENSMUSG00000019917	2539	10	Sept9	1.48876	3.85898	0.000932718	0.0363789
ENSMUSG00000050075	2225	3	Gpr171	1.5048	3.74545	0.0011616	0.0434511
ENSMUSG00000029135	9680	5	Fosl2	1.50578	4.18846	0.000496275	0.0222912
ENSMUSG00000056130	3928	18	Ticam2	1.51821	7.87869	1.07063e-06	0.00016651	Yes
ENSMUSG00000016382	4238	X	Pls3	1.52341	3.67458	0.00133276	0.0477872
ENSMUSG00000001473	1757	18	Tubb6	1.53168	4.8491	0.000144849	0.00854128
ENSMUSG00000030560	5808	7	Ctsc	1.53588	6.69604	6.27533e-06	0.000709797	Yes
ENSMUSG00000071723	3781	X	Gspt2	1.57254	6.39617	1.0118e-05	0.00106685
ENSMUSG00000001089	8112	4	Luzp1	1.60406	3.95726	0.000772186	0.0313972
ENSMUSG00000068749	1321	3	Psma5	1.61107	8.12654	7.55663e-07	0.000132422	Yes
ENSMUSG00000036106	1917	15	Prr5	1.61707	3.78657	0.00107317	0.040542	Yes
ENSMUSG00000029330	3939	5	Cds1	1.63014	5.74994	2.95465e-05	0.00246723
ENSMUSG00000049804	7996	X	Armcx4	1.67016	4.76505	0.000168976	0.00973333
ENSMUSG00000021624	4509	13	Cd180	1.67171	5.59109	3.87966e-05	0.00307457	Yes
ENSMUSG00000039997	6706	1	Ifi203	1.67231	5.02437	0.000105432	0.00669279
ENSMUSG00000039959	12729	5	Hip1	1.69873	7.05562	3.59643e-06	0.000466112
ENSMUSG00000021886	2049	12	Gpr65	1.69907	5.35374	5.86604e-05	0.00426815	Yes
ENSMUSG00000041841	867	15	Rpl37	1.7044	5.95367	2.09465e-05	0.0019163
ENSMUSG00000034959	2651	14	5031414D18Rik	1.71339	5.29014	6.56196e-05	0.00461265
ENSMUSG00000061186	9128	2	Sfmbt2	1.71686	4.1294	0.000555688	0.0243446
ENSMUSG00000074743	3723	2	Thbd	1.71785	6.01183	1.90074e-05	0.00177812	Yes
ENSMUSG00000067586	4484	13	S1pr3	1.75012	5.7511	2.94943e-05	0.00246723
ENSMUSG00000021338	8977	13	Lrrc16a	1.75366	4.18612	0.000498896	0.0223283
ENSMUSG00000048807	3063	11	Slc35e4	1.75481	5.29076	6.5555e-05	0.00461265
ENSMUSG00000030154	2025	6	Klrb1f	1.76131	5.51514	4.42541e-05	0.00341994
ENSMUSG00000056888	1543	10	Glipr1	1.78143	10.644	3.19047e-08	1.17857e-05
ENSMUSG00000024677	4485	19	Ms4a6b	1.78329	7.9206	1.00906e-06	0.000160959
ENSMUSG00000063193	2917	11	Cd300lb	1.79588	5.43228	5.11294e-05	0.00383224	Yes
ENSMUSG00000038991	4298	13	Txndc5	1.81309	5.71741	3.12432e-05	0.00259152
ENSMUSG00000026836	4829	2	Acvr1	1.81454	3.96381	0.000763398	0.0311522
ENSMUSG00000105814	109	5	Mir703	1.82416	6.23109	1.3236e-05	0.00130857
ENSMUSG00000079197	1764	14	Psme2	1.8257	10.9133	2.35652e-08	1.00555e-05	Yes
ENSMUSG00000051177	11115	2	Plcb1	1.83414	4.58054	0.000237734	0.012526
ENSMUSG00000041688	8402	X	Amot	1.83477	9.27249	1.65239e-07	3.73801e-05
ENSMUSG00000030200	4093	6	Bcl2l14	1.83749	3.7265	0.00120742	0.0445148
ENSMUSG00000070780	7163	5	Rbm47	1.83751	4.15735	0.000527245	0.0231802	Yes
ENSMUSG00000048970	1449	X	C1galt1c1	1.84638	10.427	4.09152e-08	1.33965e-05
ENSMUSG00000052336	3742	9	Cx3cr1	1.85214	4.42938	0.000315295	0.0153794	Yes
ENSMUSG00000016494	7290	1	Cd34	1.86028	4.38673	0.000341608	0.0163164	Yes
ENSMUSG00000017002	1180	2	Slpi	1.88592	8.39607	5.21745e-07	9.98699e-05	Yes
ENSMUSG00000039221	1989	3	Rpl22l1	1.88667	7.08492	3.4406e-06	0.00045061
ENSMUSG00000040722	3190	9	Scamp5	1.90976	4.60471	0.000227403	0.0122483
ENSMUSG00000025140	3935	11	Pycr1	1.92448	6.33843	1.11157e-05	0.00113361
ENSMUSG00000040710	20091	1	St8sia4	1.93135	8.06636	8.22179e-07	0.000141389
ENSMUSG00000076441	2414	2	Ass1	1.96073	5.87355	2.3983e-05	0.0021314	Yes
ENSMUSG00000034738	1888	2	Nostrin	1.9737	4.31481	0.000391542	0.0181775
ENSMUSG00000008496	8231	7	Pou2f2	1.97723	7.49449	1.86598e-06	0.000263824	Yes
ENSMUSG00000033705	19408	2	Stard9	1.9829	4.95935	0.000118729	0.00727696
ENSMUSG00000024143	4151	17	Rhoq	1.98935	4.38533	0.000342847	0.0163164
ENSMUSG00000027947	8642	3	Il6ra	1.99009	7.59244	1.61706e-06	0.00023462	Yes
ENSMUSG00000025969	11842	1	Nrp2	1.99255	6.82844	5.10586e-06	0.000608259
ENSMUSG00000067714	1515	6	Lpar5	2.01036	3.71737	0.00123165	0.0450713
ENSMUSG00000042129	9209	6	Rassf4	2.0498	10.138	5.73736e-08	1.69962e-05
ENSMUSG00000066456	1869	9	Hmgn3	2.05223	4.50172	0.000275793	0.0140632
ENSMUSG00000028268	3265	3	Gbp3	2.05972	10.043	6.4214e-08	1.85802e-05
ENSMUSG00000001986	9859	X	Gria3	2.07082	6.90418	4.54167e-06	0.00055948
ENSMUSG00000029468	5970	5	P2rx7	2.08217	4.48794	0.000283076	0.0142592	Yes
ENSMUSG00000094796	504	13	BC147527	2.09068	4.80172	0.000158354	0.00916394
ENSMUSG00000049791	6720	7	Fzd4	2.11391	4.73423	0.000179289	0.0102327
ENSMUSG00000075269	764	16	Bex6	2.11551	11.1796	1.75754e-08	7.80974e-06
ENSMUSG00000090164	1584	6	BC035044	2.12041	9.10547	2.04551e-07	4.3136e-05
ENSMUSG00000026153	7773	1	Fam135a	2.12744	4.59304	0.000232823	0.0123709
ENSMUSG00000054931	2400	13	Zkscan4	2.13052	3.80511	0.00104099	0.0399753
ENSMUSG00000038679	13380	15	Trps1	2.13854	11.5945	1.12479e-08	6.80405e-06
ENSMUSG00000027533	3567	3	Fabp5	2.14391	6.81933	5.18208e-06	0.000608259
ENSMUSG00000037341	3819	X	Slc9a7	2.18575	5.04156	0.000102515	0.00657197
ENSMUSG00000040964	5693	4	Arhgef10l	2.19092	5.91087	2.25518e-05	0.00203326
ENSMUSG00000062991	10351	8	Nrg1	2.19327	8.58878	4.02652e-07	7.82782e-05
ENSMUSG00000058600	3020	15	Rpl30	2.22489	11.3479	1.46451e-08	7.24143e-06
ENSMUSG00000024696	1675	19	Lpxn	2.23767	6.1496	1.51606e-05	0.00146224
ENSMUSG00000060429	2869	15	Sntb1	2.24213	5.66587	3.42058e-05	0.00279992
ENSMUSG00000069833	18543	19	Ahnak	2.26606	7.59128	1.62171e-06	0.00023462
ENSMUSG00000032373	4539	9	Car12	2.27154	4.3603	0.000360674	0.0168703
ENSMUSG00000079659	6841	5	Tmem243	2.27851	8.02538	8.71894e-07	0.000144641
ENSMUSG00000049625	3498	13	Tifab	2.29755	9.15015	1.9332e-07	4.14704e-05
ENSMUSG00000021728	2253	13	Emb	2.30091	10.6114	3.31538e-08	1.17857e-05
ENSMUSG00000000318	2899	11	Clec10a	2.31461	6.67725	6.48043e-06	0.000719906
ENSMUSG00000056592	3495	7	Zfp658	2.33454	4.05417	0.000646544	0.0271767
ENSMUSG00000021185	4434	12	9030617O03Rik	2.34419	11.4484	1.31526e-08	6.81852e-06
ENSMUSG00000026536	1785	1	Mnda	2.35092	4.8705	0.000140067	0.00833835	Yes
ENSMUSG00000060703	1354	2	Cd302	2.43607	5.10567	9.16372e-05	0.00603254
ENSMUSG00000031596	9135	8	Slc7a2	2.4526	6.83191	5.0929e-06	0.000608259	Yes
ENSMUSG00000020828	6252	11	Pld2	2.45774	4.5825	0.000238601	0.012526	Yes
ENSMUSG00000052248	1388	2	Zeb2os	2.46435	7.25971	2.65063e-06	0.000362408
ENSMUSG00000022912	4088	16	Pros1	2.47255	8.06182	8.29563e-07	0.000141389	Yes
ENSMUSG00000034557	6459	4	Zfyve9	2.48894	4.59592	0.000232857	0.0123709
ENSMUSG00000074673	3491	2	Ttll9	2.50674	4.10145	0.000592879	0.0256132
ENSMUSG00000029771	2905	6	Irf5	2.52123	8.24112	6.46966e-07	0.000118376	Yes
ENSMUSG00000004698	4422	12	Hdac9	2.52387	8.61514	3.89484e-07	7.692e-05	Yes
ENSMUSG00000024013	4134	17	Fgd2	2.52894	7.96483	9.51131e-07	0.00015571
ENSMUSG00000039783	4724	1	Kmo	2.53168	6.94734	4.26311e-06	0.000530417
ENSMUSG00000035273	3516	5	Hpse	2.53588	9.56942	1.14308e-07	2.78867e-05
ENSMUSG00000046031	1080	10	Fam26f	2.54544	4.21117	0.000481217	0.0218336
ENSMUSG00000030268	9322	6	Bcat1	2.57919	5.28652	6.65406e-05	0.00465111
ENSMUSG00000022479	5650	15	Vdr	2.58461	8.04992	8.44319e-07	0.00014196
ENSMUSG00000000278	2097	11	Scpep1	2.58573	11.2935	1.55628e-08	7.24143e-06
ENSMUSG00000042817	6176	5	Flt3	2.58951	5.0834	9.5619e-05	0.00619631	Yes
ENSMUSG00000049709	4504	7	Nlrp10	2.59055	5.80047	2.72942e-05	0.00232387	Yes
ENSMUSG00000040584	5480	5	Abcb1a	2.59649	3.80556	0.0010525	0.0402255
ENSMUSG00000036606	7119	15	Plxnb2	2.62219	5.87805	2.39464e-05	0.0021314
ENSMUSG00000024679	1735	19	Ms4a6d	2.66752	6.75802	5.72888e-06	0.000659989
ENSMUSG00000073489	3561	1	Ifi204	2.68923	5.38704	5.58403e-05	0.00411103
ENSMUSG00000073867	3339	7	AA474408	2.69811	4.92143	0.000128454	0.00775839
ENSMUSG00000059325	1516	5	Hopx	2.72885	4.57044	0.000245507	0.0127807
ENSMUSG00000040522	3586	X	Tlr8	2.73716	4.20464	0.000489833	0.0220815	Yes
ENSMUSG00000038352	2073	11	Arl5c	2.7943	8.2626	6.29846e-07	0.000116963
ENSMUSG00000022324	3583	15	Matn2	2.81475	11.5787	1.14841e-08	6.80405e-06
ENSMUSG00000056004	7918	5	9330182L06Rik	2.81813	5.8025	2.73035e-05	0.00232387
ENSMUSG00000090124	4219	1	Ugt1a7c	2.83678	12.0436	7.06919e-09	5.49718e-06
ENSMUSG00000015568	6810	8	Lpl	2.84103	9.16952	1.89432e-07	4.13494e-05
ENSMUSG00000028654	4038	4	Mycl	2.86735	4.44177	0.000313678	0.0153653
ENSMUSG00000051225	3171	15	Fam83a	2.86826	4.3896	0.000346125	0.0163164
ENSMUSG00000059835	624	14	Rpl13-ps3	2.87997	7.93972	9.89337e-07	0.000159862
ENSMUSG00000027173	2096	2	Depdc7	2.88609	9.60165	1.10218e-07	2.74267e-05
ENSMUSG00000015314	10832	1	Slamf6	2.90484	3.77384	0.00113255	0.0425717	Yes
ENSMUSG00000056258	14290	15	Kcnq3	2.90962	10.0065	6.74624e-08	1.90765e-05
ENSMUSG00000040528	2474	11	Milr1	2.94042	13.0067	2.71751e-09	4.11621e-06	Yes
ENSMUSG00000036067	3211	2	Slc2a6	2.95641	5.46929	4.86173e-05	0.00366604
ENSMUSG00000052160	1978	12	Pld4	2.96252	8.68155	3.58202e-07	7.18831e-05
ENSMUSG00000028970	7990	5	Abcb1b	2.991	11.4941	1.259e-08	6.81062e-06	Yes
ENSMUSG00000019852	8216	10	Arfgef3	3.09226	6.60941	7.29213e-06	0.000790922
ENSMUSG00000025810	5907	8	Nrp1	3.12516	10.8558	2.53428e-08	1.01714e-05
ENSMUSG00000039497	4224	10	Dse	3.1309	6.34912	1.1083e-05	0.00113361
ENSMUSG00000003420	1738	7	Fcgrt	3.15597	4.86813	0.000143331	0.00849203	Yes
ENSMUSG00000024397	1532	17	Aif1	3.15831	6.00333	1.96048e-05	0.00182032	Yes
ENSMUSG00000099757	5236	19	BE692007	3.16824	10.8959	2.42457e-08	1.00555e-05
ENSMUSG00000004952	7485	5	Rasa4	3.22229	10.35	4.51922e-08	1.37142e-05
ENSMUSG00000032089	3498	9	Il10ra	3.24605	8.86136	2.83812e-07	5.88532e-05
ENSMUSG00000000753	2359	11	Serpinf1	3.24899	12.1208	6.56473e-09	5.44522e-06
ENSMUSG00000019876	11800	10	Pkib	3.25326	10.6241	3.29807e-08	1.17857e-05
ENSMUSG00000056290	5274	19	Ms4a4b	3.26435	4.49516	0.000287549	0.0144262
ENSMUSG00000022122	4037	14	Ednrb	3.2852	4.98227	0.000116869	0.00723426	Yes
ENSMUSG00000057173	2139	1	Rfx8	3.30434	3.7207	0.00128025	0.0461707
ENSMUSG00000031927	819	9	1700012B09Rik	3.32041	9.79528	8.75148e-08	2.22216e-05
ENSMUSG00000052013	3257	16	Btla	3.33445	7.00928	3.92771e-06	0.0005038	Yes
ENSMUSG00000000386	3646	16	Mx1	3.35151	6.07922	1.73588e-05	0.00164869	Yes
ENSMUSG00000054545	4312	1	Ugt1a6a	3.36877	5.30862	6.52325e-05	0.00461265
ENSMUSG00000001020	584	3	S100a4	3.37106	3.74644	0.00122121	0.0448209
ENSMUSG00000030149	7183	6	Klrk1	3.39302	7.8692	1.10331e-06	0.000169474	Yes
ENSMUSG00000028523	2542	4	Tctex1d1	3.41801	8.21713	6.77502e-07	0.000120421
ENSMUSG00000079419	2050	19	Ms4a6c	3.44272	12.8033	3.33188e-09	4.11621e-06
ENSMUSG00000031377	3092	X	Bmx	3.45776	9.84227	8.28737e-08	2.19386e-05	Yes
ENSMUSG00000060044	5052	10	Tmem26	3.4831	7.7299	1.34965e-06	0.000202317
ENSMUSG00000024084	1924	17	Qpct	3.49937	5.10035	9.50675e-05	0.00619283
ENSMUSG00000030064	14302	6	Frmd4b	3.50294	9.90029	7.73328e-08	2.09168e-05
ENSMUSG00000003032	3049	4	Klf4	3.50676	8.69883	3.5341e-07	7.18831e-05	Yes
ENSMUSG00000039109	3927	13	F13a1	3.51317	10.4002	4.28472e-08	1.36693e-05
ENSMUSG00000026458	6572	1	Ppfia4	3.52293	7.61838	1.58767e-06	0.00023462
ENSMUSG00000031799	2203	8	Tpm4	3.55436	10.7351	2.92319e-08	1.13657e-05
ENSMUSG00000024621	4885	18	Csf1r	3.56705	11.9458	7.89946e-09	5.78148e-06	Yes
ENSMUSG00000057315	8792	5	Arhgap24	3.57931	6.20399	1.42114e-05	0.00138139
ENSMUSG00000038143	10839	8	Stox2	3.59014	11.619	1.11259e-08	6.80405e-06
ENSMUSG00000091387	5093	13	Gcnt4	3.62031	4.84963	0.000150737	0.00880501
ENSMUSG00000038642	1358	3	Ctss	3.64207	7.2195	2.87463e-06	0.000384583	Yes
ENSMUSG00000009876	788	2	Cox4i2	3.65437	5.02192	0.000110177	0.00695849
ENSMUSG00000009376	7679	6	Met	3.68573	16.8813	1.00055e-10	4.23835e-07
ENSMUSG00000024897	6632	19	Apba1	3.73411	12.4335	4.82582e-09	4.45941e-06
ENSMUSG00000042284	5984	13	Itga1	3.74025	19.1802	1.92119e-11	2.39034e-07	Yes
ENSMUSG00000069255	1743	13	Dusp22	3.76379	4.57722	0.000251509	0.0129309
ENSMUSG00000108060	2720	6	4921529L05Rik	3.78994	4.53572	0.000272224	0.0139383
ENSMUSG00000021756	11099	13	Il6st	3.88567	13.4764	1.76789e-09	3.66601e-06
ENSMUSG00000079164	4790	1	Tlr5	3.92305	5.14164	8.96616e-05	0.00593388	Yes
ENSMUSG00000049103	6393	9	Ccr2	3.95337	10.5765	3.53067e-08	1.22024e-05	Yes
ENSMUSG00000001768	5399	2	Rin2	3.97128	6.37216	1.09274e-05	0.00113299
ENSMUSG00000043263	3547	1	Pyhin1	4.08445	15.3791	3.33034e-10	8.28723e-07
ENSMUSG00000030223	6723	6	Ptpro	4.08589	7.00795	4.01718e-06	0.000510018	Yes
ENSMUSG00000041515	7055	8	Irf8	4.15077	11.308	1.57144e-08	7.24143e-06	Yes
ENSMUSG00000051029	1696	13	Serpinb1b	4.23765	4.09261	0.000649263	0.0271991
ENSMUSG00000041797	8048	11	Abca9	4.24603	13.0983	2.54754e-09	4.11621e-06
ENSMUSG00000021423	997	13	Ly86	4.31139	11.7008	1.03717e-08	6.80405e-06	Yes
ENSMUSG00000024675	1751	19	Ms4a4c	4.32057	7.24629	2.81685e-06	0.000380948
ENSMUSG00000046314	4855	12	Stxbp6	4.38901	12.7337	3.63915e-09	4.11621e-06
ENSMUSG00000028362	3807	4	Tnfsf8	4.51069	5.8774	2.53354e-05	0.00223562	Yes
ENSMUSG00000058728	1065	11	Cd300c	4.60074	5.41711	5.64149e-05	0.00412891	Yes
ENSMUSG00000045322	3478	9	Tlr9	4.62527	6.7456	6.15257e-06	0.000702297
ENSMUSG00000023992	4946	17	Trem2	4.63475	12.5626	4.3362e-09	4.45941e-06	Yes
ENSMUSG00000032691	4057	11	Nlrp3	4.73707	9.52271	1.26706e-07	2.92517e-05	Yes
ENSMUSG00000017607	5167	11	Tns4	6.33079	6.48219	1.00047e-05	0.00106392
ENSMUSG00000024245	1696	17	Tmem178	7.25499	9.89675	8.72459e-08	2.22216e-05
