# Supplementary material for: Identification of a Siglec-F+ granulocyte-macrophage progenitor
Source: J Leukoc Biol. Author manuscript; Available in PMC 2019 Jan 5. (PMC6320667; doi:10.1002/JLB.1MA1217-475R)
Supplement: Supplement 3 [file NIHMS1003894-supplement-Supplement_3.xlsx]

## Sheet: Sheet1
Supplementary Table 2		Differentially expressed genes between SiglecF+IL5Ra- cells and EoPs
Genes differentially expressed between SiglecF+IL5ra- cells and EoPs (a positive number indicates higher in EoPs)
GeneID	Length	chr	Symbol	logFC	t	P.Value	FDR
ENSMUSG00000015316	6156	1	Slamf1	-6.33449	-3.81468	0.00124859	0.00414392
ENSMUSG00000057657	432	8	Rps18-ps3	-6.00801	-11.0509	2.20265e-08	4.90258e-07
ENSMUSG00000067038	494	19	Rps12-ps3	-5.92786	-9.65978	1.11259e-07	1.64262e-06
ENSMUSG00000024227	4434	17	Pdzph1	-5.44323	-3.86663	0.00107784	0.00364912
ENSMUSG00000048520	5439	5	Fbxl13	-5.39877	-3.46933	0.00237812	0.00727529
ENSMUSG00000024065	3658	17	Ehd3	-5.3652	-5.45473	5.45531e-05	0.000265344
ENSMUSG00000026640	17174	1	Plxna2	-5.25372	-7.22817	2.9918e-06	2.26148e-05
ENSMUSG00000047220	2890	9	Ccdc36	-5.20126	-7.34674	2.49875e-06	1.94796e-05
ENSMUSG00000042251	7028	1	Pm20d1	-5.05381	-9.02379	2.4105e-07	2.97534e-06
ENSMUSG00000094546	351	12	Ighv1-26	-4.9522	-2.41612	0.0196814	0.0477807
ENSMUSG00000045180	8375	X	Shroom2	-4.92316	-7.82146	1.23488e-06	1.10455e-05
ENSMUSG00000003418	7664	2	St8sia6	-4.90384	-2.61525	0.0130985	0.0332638
ENSMUSG00000020601	4290	12	Trib2	-4.73322	-2.73479	0.0101564	0.0265363
ENSMUSG00000048376	3307	13	F2r	-4.72333	-2.62854	0.012599	0.0321551
ENSMUSG00000032289	13986	9	Thsd4	-4.6912	-4.59517	0.000253842	0.00101455
ENSMUSG00000044393	8268	18	Dsg2	-4.69051	-5.4935	4.95052e-05	0.000245298
ENSMUSG00000013523	3775	2	Bcas1	-4.53606	-8.19873	7.16154e-07	7.22659e-06
ENSMUSG00000040562	1679	3	Gstm2	-4.52775	-8.33671	5.91929e-07	6.1527e-06
ENSMUSG00000050447	3729	2	Lypd6	-4.49246	-4.85764	0.000154178	0.000652699
ENSMUSG00000022025	1843	14	Lect1	-4.45557	-6.01531	2.00332e-05	0.000112494
ENSMUSG00000026700	1842	1	Tnfsf4	-4.43281	-4.62804	0.00023571	0.000950635
ENSMUSG00000066632	1731	12	Pgk1-rs7	-4.41108	-15.5773	2.84951e-10	2.95447e-08
ENSMUSG00000038146	8044	17	Notch3	-4.35145	-4.10727	0.000634792	0.00227939
ENSMUSG00000085139	4707	X	A730046J19Rik	-4.23912	-2.66149	0.0113917	0.0293508
ENSMUSG00000041857	972	19	Oosp1	-4.21751	-10.3033	4.87339e-08	8.78763e-07
ENSMUSG00000034796	5268	8	Cpne7	-4.19867	-3.08409	0.00481991	0.0135862
ENSMUSG00000030217	2517	6	Art4	-4.17042	-5.39977	5.71495e-05	0.000275709
ENSMUSG00000004328	6710	7	Hif3a	-4.16404	-5.04729	0.000107394	0.000478068
ENSMUSG00000040164	2712	2	Kcns1	-4.14598	-5.07038	0.000102911	0.000462411
ENSMUSG00000085972	976	11	1110028F11Rik	-4.10537	-4.77487	0.000176581	0.000735774
ENSMUSG00000030352	4975	6	Tspan9	-4.10218	-6.05607	1.84703e-05	0.00010532
ENSMUSG00000055003	4102	6	Lrtm2	-4.06391	-5.44374	5.26702e-05	0.000257696
ENSMUSG00000002565	2999	12	Scin	-4.04324	-2.8116	0.00828281	0.0221433
ENSMUSG00000037169	3292	12	Mycn	-4.02516	-3.10012	0.00461238	0.0130693
ENSMUSG00000026494	14696	1	Kif26b	-4.02259	-2.93789	0.00640328	0.0175949
ENSMUSG00000024074	5995	17	Crim1	-4.01549	-4.09457	0.000639434	0.00229407
ENSMUSG00000046768	6484	12	Rhoj	-3.99044	-5.26071	7.26251e-05	0.000342274
ENSMUSG00000029001	3024	4	Fbxo44	-3.97983	-5.66846	3.55013e-05	0.000185436
ENSMUSG00000006386	4712	4	Tek	-3.97399	-2.83704	0.00782749	0.0210391
ENSMUSG00000026435	3563	1	Slc45a3	-3.96787	-2.56959	0.0134465	0.0340044
ENSMUSG00000023911	996	17	Flywch2	-3.9542	-4.65921	0.000217522	0.000883291
ENSMUSG00000025815	6333	2	Dhtkd1	-3.91749	-7.6541	1.52269e-06	1.3068e-05
ENSMUSG00000040867	3751	12	Begain	-3.89226	-7.58345	1.68651e-06	1.41685e-05
ENSMUSG00000045954	3055	1	Sdpr	-3.87537	-3.86924	0.000985227	0.00336025
ENSMUSG00000021879	11097	14	Dnah12	-3.84419	-2.49276	0.0155517	0.0387221
ENSMUSG00000020125	920	10	Elane	-3.84047	-19.8733	1.21295e-11	6.68234e-09
ENSMUSG00000078670	3262	7	Fam174b	-3.82294	-5.82667	2.69253e-05	0.000146035
ENSMUSG00000045928	4742	7	4933440M02Rik	-3.81173	-8.00092	9.24594e-07	8.82193e-06
ENSMUSG00000052920	7799	19	Prkg1	-3.81036	-3.43877	0.00230308	0.0070901
ENSMUSG00000050545	2886	12	Fam228b	-3.80135	-5.88742	2.42706e-05	0.000133381
ENSMUSG00000086999	1174	2	Bcas1os2	-3.79411	-6.17491	1.50069e-05	8.82816e-05
ENSMUSG00000079550	7063	1	Mpp4	-3.79284	-3.29346	0.00307762	0.00913013
ENSMUSG00000061780	923	10	Cfd	-3.77067	-4.31352	0.000414527	0.00156147
ENSMUSG00000049350	1257	7	Zg16	-3.76155	-2.53877	0.0140797	0.0354398
ENSMUSG00000020077	2196	10	Srgn	-3.72865	-32.5281	1.84177e-14	2.29152e-10
ENSMUSG00000071052	807	17	Rpl7a-ps5	-3.7261	-9.1144	2.06429e-07	2.64235e-06
ENSMUSG00000071636	5787	16	Rimbp3	-3.7152	-7.38539	2.24708e-06	1.78418e-05
ENSMUSG00000063623	3628	7	C230062I16Rik	-3.7133	-5.44534	5.18463e-05	0.000254466
ENSMUSG00000045103	23801	X	Dmd	-3.70919	-4.68466	0.000205273	0.00083903
ENSMUSG00000024511	10679	18	Rab27b	-3.69922	-3.49632	0.00203969	0.00637953
ENSMUSG00000027750	8702	3	Postn	-3.69878	-2.66415	0.0108778	0.0281551
ENSMUSG00000041540	14376	6	Sox5	-3.69605	-3.3213	0.00289291	0.00864095
ENSMUSG00000027669	12692	3	Gnb4	-3.69089	-3.38317	0.00255513	0.00774067
ENSMUSG00000030145	5039	6	Zfp248	-3.68953	-4.92152	0.000132472	0.000572297
ENSMUSG00000036158	4345	15	Prickle1	-3.68479	-7.53346	1.80452e-06	1.4938e-05
ENSMUSG00000092035	6667	6	Peg10	-3.68222	-4.4538	0.000316231	0.00122763
ENSMUSG00000027692	19282	3	Tnik	-3.68178	-4.93548	0.000129095	0.000559459
ENSMUSG00000019856	4353	10	Fam184a	-3.67451	-3.91643	0.000888875	0.0030593
ENSMUSG00000034485	4428	9	Uaca	-3.6635	-5.04926	0.000104884	0.000468738
ENSMUSG00000009356	3135	11	Lpo	-3.6588	-6.69081	6.49935e-06	4.36872e-05
ENSMUSG00000044927	1217	6	H1fx	-3.63231	-5.91282	2.31247e-05	0.000128045
ENSMUSG00000047473	6078	7	Zfp30	-3.62933	-4.58645	0.000245787	0.000986159
ENSMUSG00000009350	3424	11	Mpo	-3.625	-24.0647	9.87183e-13	2.04709e-09
ENSMUSG00000027875	3290	3	Hmgcs2	-3.61214	-3.32603	0.0028507	0.00853015
ENSMUSG00000020176	9089	11	Grb10	-3.57246	-7.05284	3.69541e-06	2.70779e-05
ENSMUSG00000047953	2196	16	Gp5	-3.56977	-2.66463	0.0107582	0.0279058
ENSMUSG00000007682	5813	12	Dio2	-3.56385	-12.3783	5.08385e-09	1.78178e-07
ENSMUSG00000028214	2104	4	Gem	-3.55908	-3.03656	0.00507979	0.0142638
ENSMUSG00000020151	5929	10	Ptprr	-3.55635	-5.72791	3.15945e-05	0.000167561
ENSMUSG00000028264	1596	4	Spaca1	-3.55467	-5.26408	7.10364e-05	0.000336059
ENSMUSG00000108327	814	7	RP23-142A14.12	-3.55124	-2.74702	0.00909896	0.0240871
ENSMUSG00000025746	2428	5	Il6	-3.54707	-3.49504	0.00202679	0.00634357
ENSMUSG00000070167	148	19	Snora57	-3.53414	-3.62017	0.00158008	0.00509046
ENSMUSG00000072676	1869	14	Tmem254a	-3.53364	-3.39106	0.00249133	0.00757134
ENSMUSG00000095427	666	14	Rps2-ps6	-3.5143	-5.8616	2.51257e-05	0.000137473
ENSMUSG00000041134	8894	16	Cyyr1	-3.51244	-2.88552	0.00686293	0.0187215
ENSMUSG00000004558	2157	14	Ndrg2	-3.49728	-7.74303	1.32479e-06	1.16984e-05
ENSMUSG00000044177	3827	11	Wfikkn2	-3.49075	-5.56888	4.1481e-05	0.000212477
ENSMUSG00000022656	12747	16	Pvrl3	-3.47932	-3.66909	0.00143019	0.00466433
ENSMUSG00000021221	4225	12	Dpf3	-3.47873	-3.77725	0.00115583	0.00388148
ENSMUSG00000086968	6821	3	4933431E20Rik	-3.47809	-2.90132	0.00663159	0.0181461
ENSMUSG00000078922	3205	11	Tgtp1	-3.4769	-3.29035	0.00303611	0.00901987
ENSMUSG00000053702	15235	2	Nebl	-3.46295	-9.93219	7.43646e-08	1.21583e-06
ENSMUSG00000024427	4587	18	Spry4	-3.46257	-2.39215	0.0184397	0.0451449
ENSMUSG00000043592	3224	17	Unc5cl	-3.45667	-3.74701	0.00122522	0.00408143
ENSMUSG00000032997	3856	1	Chpf	-3.45578	-5.62228	3.77751e-05	0.000195425
ENSMUSG00000020098	809	10	Pcbd1	-3.45252	-7.93348	1.00833e-06	9.47555e-06
ENSMUSG00000022150	7342	15	Dab2	-3.44227	-7.05525	3.66999e-06	2.69075e-05
ENSMUSG00000032714	3288	10	Syde1	-3.4378	-4.43742	0.000322818	0.00125086
ENSMUSG00000051509	1269	1	Olfr414	-3.43298	-2.86174	0.00715799	0.0194284
ENSMUSG00000028545	2105	4	Bend5	-3.42715	-3.0791	0.00462188	0.0130932
ENSMUSG00000021108	4519	12	Prkch	-3.42555	-4.68219	0.000203905	0.00083426
ENSMUSG00000026778	7081	2	Prkcq	-3.41869	-3.15972	0.00392941	0.0113539
ENSMUSG00000058443	742	9	Rpl10-ps3	-3.41433	-6.72088	6.15891e-06	4.20394e-05
ENSMUSG00000002985	2138	7	Apoe	-3.40974	-5.06685	0.000100681	0.000454198
ENSMUSG00000076469	340	6	Trbv13-2	-3.40764	-3.70746	0.001321	0.00435156
ENSMUSG00000055895	678	19	Oosp2	-3.40699	-3.9098	0.000888521	0.00305893
ENSMUSG00000096397	341	14	Trav17	-3.40675	-3.05573	0.00483731	0.0136321
ENSMUSG00000068130	2922	2	Zfp442	-3.40221	-5.54223	4.33288e-05	0.000220129
ENSMUSG00000051499	5421	6	Zfp786	-3.39934	-5.56622	4.15564e-05	0.000212775
ENSMUSG00000037336	5148	12	Mfsd2b	-3.39767	-4.36167	0.000372041	0.00142035
ENSMUSG00000100094	2463	7	1810008I18Rik	-3.39268	-4.82149	0.000157397	0.00066384
ENSMUSG00000031074	2326	7	Fgf3	-3.38976	-3.38703	0.00249011	0.00756949
ENSMUSG00000025789	5384	7	St8sia2	-3.38932	-3.07648	0.00463458	0.0131262
ENSMUSG00000074892	6159	16	B3galt5	-3.38697	-6.81415	5.31815e-06	3.70484e-05
ENSMUSG00000005364	3575	6	Il5ra	-3.38133	-4.06253	0.000659678	0.00235313
ENSMUSG00000066687	5100	9	Zbtb16	-3.37824	-8.81389	3.02783e-07	3.58101e-06
ENSMUSG00000047181	3379	11	Samd14	-3.36638	-2.71267	0.00961256	0.0252426
ENSMUSG00000028784	2030	4	Spocd1	-3.36554	-4.53518	0.000267744	0.00106159
ENSMUSG00000068129	986	2	Cst7	-3.36295	-22.3847	2.54254e-12	3.19563e-09
ENSMUSG00000043822	4722	10	Adamtsl5	-3.33874	-2.49749	0.0147729	0.0370051
ENSMUSG00000022211	4580	14	Lrrc16b	-3.33007	-2.32881	0.020684	0.0499904
ENSMUSG00000021872	1665	14	Rnase10	-3.32731	-5.45014	5.07705e-05	0.000250074
ENSMUSG00000055312	1556	2	Them7	-3.31836	-9.40682	1.41305e-07	1.97541e-06
ENSMUSG00000023828	3501	17	Slc22a3	-3.30991	-3.38806	0.00247347	0.00752627
ENSMUSG00000005465	2657	8	Il27ra	-3.30715	-3.28711	0.00302435	0.00898709
ENSMUSG00000060962	2192	7	Dmkn	-3.30623	-10.6366	3.25441e-08	6.52035e-07
ENSMUSG00000022783	4559	16	Spag6l	-3.30615	-6.68159	6.53527e-06	4.38812e-05
ENSMUSG00000025491	1094	7	Ifitm1	-3.3025	-4.46471	0.000304963	0.00118982
ENSMUSG00000042842	2200	13	Serpinb6b	-3.30019	-5.22949	7.49251e-05	0.000352179
ENSMUSG00000036225	3587	18	Kctd1	-3.29831	-15.0099	4.47514e-10	3.76381e-08
ENSMUSG00000036091	1948	9	Hyal3	-3.29608	-5.50138	4.63784e-05	0.000232822
ENSMUSG00000026437	4764	1	Cdk18	-3.29542	-6.42916	9.7735e-06	6.16716e-05
ENSMUSG00000037280	3871	15	Galnt6	-3.28846	-11.9325	7.9722e-09	2.46589e-07
ENSMUSG00000024597	6520	18	Slc12a2	-3.28181	-5.393	5.60534e-05	0.000271474
ENSMUSG00000015053	5398	6	Gata2	-3.28051	-4.20378	0.000500409	0.00184477
ENSMUSG00000015243	10363	4	Abca1	-3.2767	-4.49163	0.000289599	0.00113558
ENSMUSG00000048216	4083	6	Gpr85	-3.27413	-5.10293	9.39195e-05	0.000427922
ENSMUSG00000105652	891	3	4930519L02Rik	-3.26934	-6.01974	1.91267e-05	0.000108268
ENSMUSG00000026797	4997	2	Stxbp1	-3.26846	-4.00223	0.000737616	0.00259469
ENSMUSG00000060227	5858	2	Casc4	-3.26389	-5.75059	3.01342e-05	0.000160638
ENSMUSG00000048281	1330	14	Dleu7	-3.26331	-3.50461	0.00195718	0.00616488
ENSMUSG00000054893	4755	7	Zfp667	-3.26223	-9.01117	2.33597e-07	2.91299e-06
ENSMUSG00000050965	8992	11	Prkca	-3.25431	-4.24501	0.000461943	0.00171465
ENSMUSG00000000303	4574	8	Cdh1	-3.24823	-2.725	0.00929229	0.0245102
ENSMUSG00000050345	1364	13	4930486L24Rik	-3.24526	-3.62933	0.00152801	0.00494189
ENSMUSG00000040298	3722	7	Btbd16	-3.23709	-4.00969	0.00072603	0.00255875
ENSMUSG00000004044	3587	11	Ptrf	-3.23118	-3.86261	0.000966138	0.00330148
ENSMUSG00000023993	1248	17	Treml1	-3.22493	-3.95832	0.000801662	0.00279548
ENSMUSG00000022297	4134	15	Fzd6	-3.22467	-4.05322	0.000667023	0.0023766
ENSMUSG00000027298	6198	2	Tyro3	-3.22293	-4.02392	0.000705856	0.00249709
ENSMUSG00000028133	5065	3	Rwdd3	-3.21194	-7.19794	2.94018e-06	2.23044e-05
ENSMUSG00000074923	5211	2	Pak6	-3.19988	-2.53366	0.0135811	0.0342819
ENSMUSG00000094447	336	15	9430069I07Rik	-3.19402	-4.36669	0.000365552	0.00139816
ENSMUSG00000022844	1808	16	Pdia5	-3.19285	-10.5535	3.57196e-08	6.93328e-07
ENSMUSG00000075590	2495	15	Nrbp2	-3.19109	-4.65043	0.000214485	0.000872384
ENSMUSG00000020303	5175	11	Stc2	-3.17324	-3.82939	0.00102812	0.00349791
ENSMUSG00000049577	3503	8	Zfpm1	-3.17257	-3.30394	0.00290135	0.0086588
ENSMUSG00000030806	4802	7	Stx1b	-3.16944	-3.63999	0.00149053	0.00483702
ENSMUSG00000091086	888	10	Rpl6l	-3.16815	-6.89527	4.66547e-06	3.30756e-05
ENSMUSG00000074480	5778	3	Mex3a	-3.16667	-6.86725	4.87245e-06	3.43085e-05
ENSMUSG00000078894	3936	2	2210418O10Rik	-3.16625	-5.24879	7.21064e-05	0.000340216
ENSMUSG00000063873	4564	2	Slc24a3	-3.16089	-5.16014	8.44588e-05	0.000390501
ENSMUSG00000022824	3038	16	Muc13	-3.16025	-8.22905	6.63191e-07	6.79421e-06
ENSMUSG00000028184	14198	3	Adgrl2	-3.16001	-7.9851	9.32017e-07	8.85879e-06
ENSMUSG00000029648	13504	5	Flt1	-3.14434	-9.35854	1.49703e-07	2.06497e-06
ENSMUSG00000021720	1728	13	Rnf180	-3.14205	-6.092	1.69063e-05	9.77454e-05
ENSMUSG00000009828	11524	9	Ick	-3.13817	-9.94146	7.31418e-08	1.20374e-06
ENSMUSG00000034382	5056	17	AI661453	-3.1364	-5.70184	3.2649e-05	0.000172833
ENSMUSG00000040841	3007	7	Six5	-3.12353	-9.50875	1.2404e-07	1.80714e-06
ENSMUSG00000086712	2369	4	AI427809	-3.12346	-2.42691	0.0166975	0.0413105
ENSMUSG00000024379	1133	18	Tslp	-3.11688	-9.19229	1.84691e-07	2.42141e-06
ENSMUSG00000012889	3549	8	Podnl1	-3.10904	-3.69165	0.00134254	0.00441086
ENSMUSG00000044296	2414	11	Zfp879	-3.10439	-3.83934	0.00100519	0.00342366
ENSMUSG00000034845	2015	8	Plvap	-3.09516	-3.66876	0.00140338	0.0045853
ENSMUSG00000040314	1002	14	Ctsg	-3.08816	-20.0923	1.03986e-11	6.56792e-09
ENSMUSG00000031565	8120	8	Fgfr1	-3.08758	-2.83613	0.00734907	0.0199166
ENSMUSG00000047842	4348	13	Diras2	-3.07935	-5.04074	0.000104458	0.000467505
ENSMUSG00000067925	1195	X	Cxx1a	-3.07272	-7.51001	1.84313e-06	1.51668e-05
ENSMUSG00000000938	3270	6	Hoxa10	-3.07055	-2.40634	0.0173143	0.0426584
ENSMUSG00000032034	4496	9	Kcnj5	-3.06479	-2.6338	0.0109955	0.0284183
ENSMUSG00000052062	13153	1	Pard3b	-3.06449	-5.51485	4.50207e-05	0.000227274
ENSMUSG00000069743	3695	17	Zfp820	-3.06333	-7.28348	2.57825e-06	1.99867e-05
ENSMUSG00000048218	2871	15	Amigo2	-3.06148	-2.6521	0.0105979	0.027551
ENSMUSG00000019539	1453	7	Rcn3	-3.05883	-3.56068	0.00173324	0.00553373
ENSMUSG00000040729	3647	9	Cep126	-3.05684	-4.60981	0.000230309	0.00093187
ENSMUSG00000036863	5748	3	Syde2	-3.04997	-4.0689	0.000642495	0.00230041
ENSMUSG00000001014	907	9	Icam4	-3.04122	-2.74493	0.00878966	0.0233627
ENSMUSG00000026679	1561	2	Enkur	-3.03763	-4.49529	0.000285181	0.00112002
ENSMUSG00000087666	426	14	B230359F08Rik	-3.03668	-5.0737	9.83073e-05	0.000444293
ENSMUSG00000028289	9884	4	Epha7	-3.03434	-10.2987	4.78508e-08	8.71683e-07
ENSMUSG00000031845	2543	8	Bco1	-3.03026	-5.12389	8.98028e-05	0.000411994
ENSMUSG00000041329	4085	11	Atp1b2	-3.02686	-2.59936	0.0117425	0.0301549
ENSMUSG00000104830	2243	5	5830487J09Rik	-3.02569	-3.04694	0.0048016	0.0135397
ENSMUSG00000023243	3364	14	Kcnk5	-3.0255	-3.2295	0.00333645	0.00981606
ENSMUSG00000021867	1869	14	Tmem254b	-3.0251	-3.52348	0.00186219	0.0059
ENSMUSG00000079445	4137	1	B3gnt7	-3.02169	-3.64524	0.00146471	0.00476194
ENSMUSG00000066235	2369	9	Pomgnt2	-3.02129	-6.59243	7.48099e-06	4.91958e-05
ENSMUSG00000032204	4143	9	Aqp9	-3.02111	-3.39577	0.00239717	0.00732455
ENSMUSG00000008999	4019	2	Bmp7	-3.01967	-2.71293	0.00935496	0.0246546
ENSMUSG00000029673	22890	5	Auts2	-3.01661	-3.89341	0.000901283	0.00309813
ENSMUSG00000006720	3513	13	Zfp184	-3.012	-7.86091	1.10859e-06	1.01719e-05
ENSMUSG00000003355	731	15	Fkbp11	-3.01195	-7.4635	1.97161e-06	1.5981e-05
ENSMUSG00000022623	8896	15	Shank3	-3.00467	-2.44102	0.016067	0.0399173
ENSMUSG00000028527	4646	4	Ak4	-3.00266	-8.57803	4.11507e-07	4.61259e-06
ENSMUSG00000073125	3780	X	Xlr3b	-3.00153	-4.83732	0.00015095	0.000641216
ENSMUSG00000073008	5402	X	Gpr174	-3	-2.31404	0.0206634	0.0499503
ENSMUSG00000016386	3425	2	Mpped2	-2.99853	-2.7393	0.00886106	0.0235224
ENSMUSG00000000881	5844	X	Dlg3	-2.99174	-7.16423	3.08113e-06	2.31915e-05
ENSMUSG00000007480	1162	18	Mc5r	-2.98855	-3.34344	0.0026548	0.00800171
ENSMUSG00000000184	9409	6	Ccnd2	-2.9849	-15.6175	2.68764e-10	2.83386e-08
ENSMUSG00000039529	6440	18	Atp8b1	-2.98254	-2.57711	0.0122315	0.0312813
ENSMUSG00000068407	545	14	Rnase12	-2.97811	-3.9052	0.000879467	0.00303195
ENSMUSG00000058135	1473	3	Gstm1	-2.97685	-17.3544	6.93943e-11	1.28288e-08
ENSMUSG00000020142	3926	11	Slc1a4	-2.97035	-3.87186	0.000938066	0.00321438
ENSMUSG00000001435	7021	10	Col18a1	-2.96746	-3.74229	0.00120783	0.00403435
ENSMUSG00000002249	4398	17	Tead3	-2.96405	-2.56127	0.0126045	0.0321627
ENSMUSG00000024109	20733	17	Nrxn1	-2.95933	-4.9716	0.000118003	0.000518248
ENSMUSG00000022995	21452	1	Enah	-2.95911	-8.66075	3.68233e-07	4.21875e-06
ENSMUSG00000004612	914	7	Nkg7	-2.95891	-22.3596	2.56843e-12	3.19563e-09
ENSMUSG00000025665	5013	X	Rps6ka6	-2.95777	-2.81445	0.00760393	0.0205179
ENSMUSG00000046593	4741	4	Tmem215	-2.95687	-4.27496	0.000431442	0.00161541
ENSMUSG00000034457	5891	X	Eda2r	-2.95538	-2.48587	0.0146343	0.0367293
ENSMUSG00000034164	2890	11	Emid1	-2.95487	-5.42859	5.22039e-05	0.000256018
ENSMUSG00000042010	9632	5	Acacb	-2.95246	-7.66824	1.46058e-06	1.2655e-05
ENSMUSG00000053310	1453	9	Nrgn	-2.95044	-2.78817	0.00800931	0.0214813
ENSMUSG00000067219	4393	5	Nipal1	-2.94873	-3.24125	0.00324522	0.00956802
ENSMUSG00000034664	5454	11	Itga2b	-2.94828	-4.2787	0.000428249	0.0016049
ENSMUSG00000008153	4968	6	Clstn3	-2.94723	-12.8983	3.01751e-09	1.25565e-07
ENSMUSG00000078921	2938	11	Tgtp2	-2.94585	-4.73248	0.000182793	0.000758611
ENSMUSG00000020044	8144	10	Timp3	-2.94568	-3.48814	0.00198903	0.00624938
ENSMUSG00000042523	6938	12	Dnal1	-2.94559	-5.57348	4.0549e-05	0.000208218
ENSMUSG00000039765	6809	5	Cc2d2a	-2.94081	-7.15331	3.12983e-06	2.34586e-05
ENSMUSG00000022468	2718	15	Endou	-2.94075	-8.52606	4.40881e-07	4.88029e-06
ENSMUSG00000031355	12128	X	Arhgap6	-2.93764	-4.3101	0.00040329	0.001527
ENSMUSG00000034993	2766	11	Vat1	-2.93641	-25.199	5.33845e-13	1.66052e-09
ENSMUSG00000031162	2438	X	Gata1	-2.93628	-2.94503	0.00585093	0.0162385
ENSMUSG00000061411	9083	2	Nol4l	-2.93326	-5.99748	1.97003e-05	0.000111313
ENSMUSG00000023043	1400	15	Krt18	-2.93262	-7.95522	9.68617e-07	9.17862e-06
ENSMUSG00000045790	3295	5	Ccdc149	-2.932	-4.83468	0.000151387	0.000642415
ENSMUSG00000043811	1938	16	Rtn4r	-2.92801	-8.33138	5.74107e-07	6.00492e-06
ENSMUSG00000048148	8701	8	Nwd1	-2.92794	-8.9159	2.6302e-07	3.19579e-06
ENSMUSG00000041117	4809	7	Ccdc8	-2.92123	-11.8634	8.52391e-09	2.57479e-07
ENSMUSG00000028033	7689	1	Kcnq5	-2.92032	-12.0118	7.31035e-09	2.28531e-07
ENSMUSG00000014704	1775	6	Hoxa2	-2.91318	-4.81989	0.000155472	0.000657059
ENSMUSG00000026358	6947	1	Rgs1	-2.91141	-2.8286	0.00736836	0.0199558
ENSMUSG00000079173	19813	5	Zan	-2.9075	-3.72833	0.00123808	0.00411547
ENSMUSG00000027663	11435	3	Zmat3	-2.90203	-2.80543	0.00771164	0.0207725
ENSMUSG00000057729	1732	10	Prtn3	-2.89857	-14.4939	6.946e-10	4.87452e-08
ENSMUSG00000042810	14064	6	Krba1	-2.8977	-4.13121	0.0005667	0.00206408
ENSMUSG00000032864	3424	2	Rag2	-2.89765	-4.55922	0.000251873	0.00100773
ENSMUSG00000090062	1389	15	Galnt6os	-2.89535	-3.13364	0.00400774	0.0115453
ENSMUSG00000030559	1577	7	Rab38	-2.8938	-9.30652	1.59292e-07	2.16365e-06
ENSMUSG00000004032	1278	3	Gstm5	-2.89145	-4.25898	0.000443785	0.00165382
ENSMUSG00000020758	7015	11	Itgb4	-2.88307	-3.31462	0.00279538	0.00837469
ENSMUSG00000032679	1811	2	Cd59a	-2.88015	-3.37852	0.00246253	0.0074985
ENSMUSG00000075585	5522	5	6330403L08Rik	-2.87889	-5.89914	2.32116e-05	0.000128469
ENSMUSG00000047822	864	9	Angptl8	-2.87549	-4.65924	0.000208926	0.000852562
ENSMUSG00000042340	1824	7	Ctf1	-2.8701	-6.56181	7.83325e-06	5.12057e-05
ENSMUSG00000038973	721	7	Cldnd2	-2.86893	-8.3274	5.76785e-07	6.02043e-06
ENSMUSG00000089876	1933	11	Tmem102	-2.86511	-3.46467	0.00207534	0.00647639
ENSMUSG00000054474	2164	6	Thnsl2	-2.86322	-5.81717	2.6655e-05	0.000144821
ENSMUSG00000021589	5684	13	Rhobtb3	-2.85902	-7.11175	3.32909e-06	2.47582e-05
ENSMUSG00000028982	1887	4	Slc25a33	-2.85789	-7.82236	1.16861e-06	1.05591e-05
ENSMUSG00000022756	3978	16	Slc7a4	-2.8561	-5.556	4.17158e-05	0.000213241
ENSMUSG00000038007	7159	4	Acer2	-2.85599	-5.53948	4.29287e-05	0.000218364
ENSMUSG00000075592	7436	14	Nynrin	-2.85466	-5.98647	2.00359e-05	0.000112494
ENSMUSG00000037124	2192	11	Trim58	-2.85378	-2.643	0.0106197	0.0275961
ENSMUSG00000024680	2813	19	Ms4a2	-2.85011	-4.42471	0.000323757	0.00125411
ENSMUSG00000030871	5152	7	Ears2	-2.84815	-9.79765	8.66824e-08	1.36692e-06
ENSMUSG00000022629	6475	15	Kif21a	-2.84412	-3.10101	0.00426389	0.0121677
ENSMUSG00000001865	1517	3	Cpa3	-2.83887	-3.75111	0.00118078	0.00395254
ENSMUSG00000001313	1990	11	Rnd2	-2.83736	-7.5995	1.61121e-06	1.36744e-05
ENSMUSG00000040564	744	7	Apoc1	-2.83733	-3.65591	0.00142259	0.00464319
ENSMUSG00000022346	2767	15	Myc	-2.83673	-11.3211	1.51364e-08	3.78217e-07
ENSMUSG00000030742	2767	7	Lat	-2.83642	-2.72183	0.00906654	0.0240217
ENSMUSG00000028641	3846	4	P3h1	-2.83604	-13.6512	1.47962e-09	7.96947e-08
ENSMUSG00000000253	1871	13	Gmpr	-2.83381	-11.7395	9.69353e-09	2.80428e-07
ENSMUSG00000042797	9418	7	Aqp11	-2.83057	-3.78891	0.00109641	0.00370392
ENSMUSG00000039096	4391	11	Rsad1	-2.82894	-7.7706	1.25802e-06	1.12122e-05
ENSMUSG00000027072	949	2	Prg3	-2.82735	-3.59873	0.00159091	0.00511873
ENSMUSG00000036295	3180	12	Lrrn3	-2.82677	-2.6658	0.0101283	0.0264807
ENSMUSG00000057836	4045	X	Xlr3a	-2.82557	-4.4778	0.000292768	0.00114692
ENSMUSG00000063415	5352	6	Cyp26b1	-2.82507	-3.19003	0.00356856	0.0104274
ENSMUSG00000025170	2008	11	Rab40b	-2.81924	-2.34364	0.019167	0.0467234
ENSMUSG00000013236	6970	17	Ptprs	-2.81643	-7.66706	1.46025e-06	1.2655e-05
ENSMUSG00000030825	1365	7	Hsd17b14	-2.81528	-5.37381	5.72968e-05	0.00027621
ENSMUSG00000029090	8113	5	Adgra3	-2.81495	-6.30288	1.18757e-05	7.27871e-05
ENSMUSG00000040003	11348	5	Magi2	-2.8147	-3.90588	0.000872766	0.00300969
ENSMUSG00000020396	3994	11	Nefh	-2.81276	-3.86927	0.00093699	0.00321158
ENSMUSG00000071103	2740	8	1700029J07Rik	-2.81031	-4.07135	0.000633864	0.00227671
ENSMUSG00000034768	2843	11	Asb16	-2.80761	-6.52046	8.359e-06	5.4082e-05
ENSMUSG00000027799	31361	3	Nbea	-2.80705	-2.32329	0.0199296	0.0483267
ENSMUSG00000024228	4401	17	Nudt12	-2.80676	-7.14484	3.16373e-06	2.36842e-05
ENSMUSG00000040557	3347	5	Wbscr27	-2.80309	-3.97633	0.000761136	0.00266762
ENSMUSG00000022469	6336	15	Rapgef3	-2.79422	-12.0565	6.97378e-09	2.21347e-07
ENSMUSG00000020593	5725	12	Lpin1	-2.79221	-4.22921	0.000468193	0.00173422
ENSMUSG00000009092	1336	10	Derl3	-2.79182	-4.76269	0.000172167	0.000719791
ENSMUSG00000006362	4775	8	Cbfa2t3	-2.79066	-10.6412	3.21566e-08	6.49149e-07
ENSMUSG00000031290	6420	X	Lrch2	-2.78948	-4.01147	0.000710867	0.00251196
ENSMUSG00000049536	2803	X	Tceal1	-2.78713	-4.70546	0.000191328	0.000788246
ENSMUSG00000039652	7414	19	Cpeb3	-2.78189	-3.21039	0.0034193	0.0100384
ENSMUSG00000036292	3627	16	Gramd1c	-2.77819	-6.40486	1.00599e-05	6.3215e-05
ENSMUSG00000025592	9868	X	Dach2	-2.77663	-7.51278	1.82744e-06	1.50577e-05
ENSMUSG00000021779	6555	14	Thrb	-2.77513	-5.01809	0.000107977	0.000480318
ENSMUSG00000024617	7465	18	Camk2a	-2.77249	-6.84471	5.01144e-06	3.51479e-05
ENSMUSG00000026090	5075	1	2010300C02Rik	-2.77233	-3.28685	0.00293693	0.00875242
ENSMUSG00000046152	5007	8	Fut10	-2.77216	-3.90982	0.000864776	0.00298462
ENSMUSG00000019945	1262	10	1700040L02Rik	-2.77163	-4.78871	0.000164036	0.000688809
ENSMUSG00000049321	4019	11	Zfp2	-2.77128	-5.62428	3.70087e-05	0.00019242
ENSMUSG00000052302	5691	10	Tbc1d30	-2.76948	-5.05608	0.000100806	0.000454596
ENSMUSG00000070424	1806	7	Art5	-2.76894	-3.87352	0.00092779	0.0031818
ENSMUSG00000034751	32204	13	Mast4	-2.76875	-3.43208	0.00220333	0.00680581
ENSMUSG00000029869	3773	6	Ephb6	-2.76436	-3.73265	0.00122052	0.00406906
ENSMUSG00000021023	4452	12	1110008L16Rik	-2.76434	-11.1513	1.81958e-08	4.28824e-07
ENSMUSG00000105987	4479	5	AI506816	-2.76303	-19.4326	1.60097e-11	7.11404e-09
ENSMUSG00000044017	8321	5	Adgrd1	-2.75933	-3.55052	0.00174394	0.00556218
ENSMUSG00000042210	2087	9	Abhd14a	-2.75356	-8.76323	3.20655e-07	3.74962e-06
ENSMUSG00000093565	497	17	Rab26os	-2.74999	-8.53551	4.34283e-07	4.82011e-06
ENSMUSG00000054409	1472	15	Tmem74	-2.74436	-3.59934	0.00158344	0.005096
ENSMUSG00000002289	3286	17	Angptl4	-2.73959	-10.0846	6.13589e-08	1.05738e-06
ENSMUSG00000028836	3564	4	Slc30a2	-2.73787	-2.71422	0.00914008	0.0241805
ENSMUSG00000064356	204	MT	mt-Atp8	-2.73484	-9.20109	1.8175e-07	2.39548e-06
ENSMUSG00000043635	5430	5	Adamts3	-2.73367	-3.9665	0.000773881	0.00270619
ENSMUSG00000053746	1135	2	Ptrh1	-2.73291	-5.28066	6.7425e-05	0.000320804
ENSMUSG00000042498	3740	X	D330045A20Rik	-2.727	-3.97936	0.000754718	0.00264886
ENSMUSG00000047604	2155	19	Frat2	-2.72688	-14.3099	8.15439e-10	5.36928e-08
ENSMUSG00000031780	513	8	Ccl17	-2.72272	-3.45238	0.00211242	0.0065713
ENSMUSG00000022309	4256	15	Angpt1	-2.72227	-3.67432	0.00136578	0.00447774
ENSMUSG00000044726	2376	15	Erich5	-2.71656	-5.67298	3.40005e-05	0.000178495
ENSMUSG00000024538	1286	18	Ppic	-2.71652	-9.40296	1.40827e-07	1.97095e-06
ENSMUSG00000047205	4632	11	Dusp18	-2.71588	-4.96595	0.000118516	0.000520317
ENSMUSG00000029596	1497	5	Sdsl	-2.71439	-2.78375	0.00794879	0.0213374
ENSMUSG00000032251	2158	9	Irak1bp1	-2.7142	-5.14592	8.56793e-05	0.000395409
ENSMUSG00000034614	4272	11	Pik3ip1	-2.71396	-14.3535	7.84495e-10	5.27605e-08
ENSMUSG00000051790	5785	11	Nlgn2	-2.71063	-13.9149	1.16135e-09	6.94688e-08
ENSMUSG00000031434	6051	X	Morc4	-2.70848	-6.34225	1.11209e-05	6.88048e-05
ENSMUSG00000022607	4991	15	Ptk2	-2.70652	-3.90898	0.00086421	0.00298349
ENSMUSG00000025931	5488	1	Paqr8	-2.70525	-7.25354	2.68207e-06	2.06244e-05
ENSMUSG00000033883	6800	3	D3Ertd254e	-2.70369	-9.65868	1.02554e-07	1.54104e-06
ENSMUSG00000033420	9537	6	Antxr1	-2.70136	-5.47881	4.75645e-05	0.000237765
ENSMUSG00000039316	4504	17	Rftn1	-2.70123	-8.19379	6.91852e-07	7.02696e-06
ENSMUSG00000046380	5853	15	Jrk	-2.70032	-7.66807	1.45601e-06	1.2633e-05
ENSMUSG00000025579	4783	11	Gaa	-2.70007	-14.1848	9.11035e-10	5.79179e-08
ENSMUSG00000090659	4693	13	Zfp493	-2.69835	-7.61088	1.58196e-06	1.34721e-05
ENSMUSG00000025997	11613	1	Ikzf2	-2.69711	-3.62836	0.00149296	0.00484365
ENSMUSG00000032902	4426	3	Slc16a1	-2.69133	-13.4478	1.78487e-09	8.99085e-08
ENSMUSG00000034926	4028	4	Dhcr24	-2.68931	-9.92787	7.39511e-08	1.21112e-06
ENSMUSG00000054321	5149	18	Taf4b	-2.68719	-8.5476	4.26999e-07	4.75624e-06
ENSMUSG00000050050	6193	5	Ccdc158	-2.68614	-7.28613	2.55366e-06	1.98331e-05
ENSMUSG00000089718	326	9	2310075C17Rik	-2.68456	-2.45963	0.0150688	0.0376628
ENSMUSG00000025153	10947	11	Fasn	-2.68359	-15.2071	3.76509e-10	3.49591e-08
ENSMUSG00000016496	3622	19	Cd274	-2.68287	-9.36092	1.48407e-07	2.05393e-06
ENSMUSG00000030117	2423	6	Gdf3	-2.6815	-7.84892	1.12272e-06	1.02637e-05
ENSMUSG00000024620	5478	18	Pdgfrb	-2.68004	-3.95151	0.000795228	0.00277538
ENSMUSG00000040434	5837	2	Gyltl1b	-2.67973	-4.49188	0.000284011	0.00111752
ENSMUSG00000027082	5463	2	Tfpi	-2.67962	-12.1625	6.25118e-09	2.04416e-07
ENSMUSG00000043487	3388	12	Acot6	-2.67902	-3.38	0.00243199	0.00741368
ENSMUSG00000050621	370	9	Rps27rt	-2.67899	-12.928	2.92494e-09	1.22121e-07
ENSMUSG00000063018	1583	X	2010204K13Rik	-2.67665	-4.52036	0.000269232	0.00106681
ENSMUSG00000079560	6014	6	Hoxa3	-2.67609	-3.93271	0.000824571	0.00286173
ENSMUSG00000040447	4083	11	Spns2	-2.67567	-4.95989	0.000119723	0.000524321
ENSMUSG00000056671	724	18	Prelid2	-2.67535	-3.75124	0.00117312	0.00392894
ENSMUSG00000020620	7423	11	Abca8b	-2.67256	-3.28676	0.00292325	0.00871788
ENSMUSG00000033900	6671	3	Map9	-2.67096	-2.62842	0.0107829	0.0279618
ENSMUSG00000097310	6186	14	A930038B10Rik	-2.66651	-4.79878	0.000160635	0.000675895
ENSMUSG00000004655	2627	6	Aqp1	-2.66507	-2.88046	0.00653964	0.017926
ENSMUSG00000040950	2094	11	Mgl2	-2.66345	-10.1649	5.57567e-08	9.84007e-07
ENSMUSG00000025086	6395	19	Trub1	-2.66294	-8.2314	6.56556e-07	6.75113e-06
ENSMUSG00000003814	2880	8	Calr	-2.66238	-18.2454	3.62469e-11	1.02496e-08
ENSMUSG00000051483	1237	16	Cbr1	-2.6596	-6.44729	9.37885e-06	5.96278e-05
ENSMUSG00000025823	2399	6	Pdia4	-2.65945	-19.3723	1.66581e-11	7.14689e-09
ENSMUSG00000022994	6017	15	Adcy6	-2.6583	-2.71478	0.00907963	0.0240461
ENSMUSG00000043557	9395	17	Mdga1	-2.65579	-3.28751	0.00291658	0.00870008
ENSMUSG00000078546	3167	17	2210404O09Rik	-2.65522	-7.30296	2.48934e-06	1.94306e-05
ENSMUSG00000029716	4336	5	Tfr2	-2.65406	-4.57692	0.000242107	0.000972648
ENSMUSG00000089774	10913	16	Slc5a3	-2.65406	-8.43	5.00302e-07	5.3898e-06
ENSMUSG00000043648	1757	11	Pld6	-2.65302	-5.16807	8.2252e-05	0.000381573
ENSMUSG00000059775	410	8	Rps26-ps1	-2.65226	-14.1372	9.50281e-10	5.9117e-08
ENSMUSG00000044807	5596	11	Zfp354c	-2.65114	-3.44414	0.0021404	0.00664442
ENSMUSG00000015533	4214	13	Itga2	-2.65081	-2.62607	0.0108174	0.0280292
ENSMUSG00000033610	3692	19	Pank1	-2.65027	-8.92085	2.60521e-07	3.16986e-06
ENSMUSG00000001700	2605	18	Gramd3	-2.64873	-6.68242	6.44966e-06	4.34235e-05
ENSMUSG00000029657	7266	5	Hsph1	-2.6487	-9.38895	1.43231e-07	1.99785e-06
ENSMUSG00000067377	2060	X	Tspan6	-2.64823	-3.04717	0.00469337	0.0132625
ENSMUSG00000039787	3383	2	Cercam	-2.64781	-8.84505	2.87636e-07	3.42138e-06
ENSMUSG00000033863	3263	19	Klf9	-2.64717	-8.77984	3.1337e-07	3.6877e-06
ENSMUSG00000078700	6269	11	D030028A08Rik	-2.64542	-14.5882	6.38432e-10	4.76982e-08
ENSMUSG00000051851	401	X	Cxx1c	-2.64042	-5.63654	3.61522e-05	0.000188282
ENSMUSG00000041658	2258	X	Rragb	-2.63928	-8.4128	5.12052e-07	5.49694e-06
ENSMUSG00000044258	1373	13	Ctla2a	-2.63733	-2.45567	0.0151279	0.037765
ENSMUSG00000026069	6894	1	Il1rl1	-2.63699	-2.70752	0.00919773	0.0242968
ENSMUSG00000059708	6003	X	Akap17b	-2.63663	-8.26496	6.26727e-07	6.48191e-06
ENSMUSG00000000617	5421	11	Grm6	-2.63595	-3.3693	0.00247917	0.00753992
ENSMUSG00000044339	1115	5	Alkbh2	-2.63451	-6.51522	8.4083e-06	5.43178e-05
ENSMUSG00000041961	7893	11	Znrf3	-2.63298	-6.79363	5.41637e-06	3.75853e-05
ENSMUSG00000022272	10122	15	Myo10	-2.63119	-7.25634	2.66846e-06	2.05574e-05
ENSMUSG00000067215	2204	X	Usp51	-2.63044	-4.30073	0.000406769	0.0015383
ENSMUSG00000045410	3514	13	Akr1e1	-2.62978	-6.50511	8.54487e-06	5.50286e-05
ENSMUSG00000039741	11118	11	Bahcc1	-2.62764	-7.91305	1.02433e-06	9.55255e-06
ENSMUSG00000024008	11998	17	Cpne5	-2.6268	-5.57338	4.03069e-05	0.000207231
ENSMUSG00000034997	2971	14	Htr2a	-2.62608	-4.11822	0.000575984	0.00209299
ENSMUSG00000029287	6545	5	Tgfbr3	-2.62566	-2.66505	0.00999651	0.0261735
ENSMUSG00000045838	4779	2	A430105I19Rik	-2.62485	-6.01996	1.88745e-05	0.000107084
ENSMUSG00000056214	3143	18	Pard6g	-2.62481	-4.63125	0.000218681	0.000887709
ENSMUSG00000098197	1668	17	BC051537	-2.62344	-2.79604	0.00771142	0.0207725
ENSMUSG00000034285	2649	11	Nipsnap1	-2.62342	-10.5024	3.76306e-08	7.25892e-07
ENSMUSG00000039304	5266	3	Tnfsf10	-2.62234	-6.11176	1.62044e-05	9.42569e-05
ENSMUSG00000024899	3635	19	Papss2	-2.62089	-18.262	3.58123e-11	1.02496e-08
ENSMUSG00000062300	3494	7	Pvrl2	-2.61938	-3.76916	0.00113064	0.00380788
ENSMUSG00000020774	5954	11	Aspa	-2.61905	-3.53663	0.00178199	0.00567048
ENSMUSG00000051339	5876	5	2900026A02Rik	-2.6175	-3.0467	0.00468996	0.0132559
ENSMUSG00000013033	8587	8	Adgrl1	-2.61661	-3.80419	0.001056	0.00358091
ENSMUSG00000028524	10136	4	Sgip1	-2.61649	-7.35204	2.31276e-06	1.83399e-05
ENSMUSG00000040016	5688	3	Ptger3	-2.6159	-5.11827	8.98593e-05	0.000412101
ENSMUSG00000074158	4995	7	9830147E19Rik	-2.61578	-8.1907	6.94213e-07	7.03944e-06
ENSMUSG00000032718	2376	6	Mansc1	-2.61541	-8.41966	5.07185e-07	5.4541e-06
ENSMUSG00000043085	3991	4	Tmem82	-2.61292	-4.8228	0.000153535	0.000650419
ENSMUSG00000049687	3311	15	Fam109b	-2.61292	-5.41976	5.26545e-05	0.000257696
ENSMUSG00000030284	4251	6	Creld1	-2.61226	-9.0876	2.099e-07	2.66759e-06
ENSMUSG00000042050	3725	12	Wdr60	-2.60839	-7.46257	1.96356e-06	1.59364e-05
ENSMUSG00000032788	5124	10	Pdxk	-2.60794	-16.1501	1.74436e-10	2.17407e-08
ENSMUSG00000032657	3649	3	Fam189b	-2.60629	-6.57045	7.69664e-06	5.04274e-05
ENSMUSG00000039835	11348	10	Nhsl1	-2.60355	-4.95591	0.000120415	0.000527166
ENSMUSG00000020658	6547	12	Efr3b	-2.60293	-3.00426	0.00509757	0.0143072
ENSMUSG00000065947	297	MT	mt-Nd4l	-2.60293	-2.93095	0.00589473	0.0163455
ENSMUSG00000027661	3570	2	Slc2a10	-2.60104	-3.55492	0.00171791	0.00548902
ENSMUSG00000045827	3494	13	Serpinb9	-2.59983	-4.61803	0.000223992	0.000907786
ENSMUSG00000050953	3105	10	Gja1	-2.59822	-3.72684	0.00122697	0.00408398
ENSMUSG00000021466	8745	13	Ptch1	-2.59798	-8.51057	4.48426e-07	4.93745e-06
ENSMUSG00000004473	2978	7	Clec11a	-2.59765	-7.91788	1.01705e-06	9.51463e-06
ENSMUSG00000043391	5164	16	2510009E07Rik	-2.59729	-2.89904	0.00627753	0.0172799
ENSMUSG00000032012	5054	9	Pvrl1	-2.59678	-3.85752	0.000951456	0.00325578
ENSMUSG00000020105	4050	10	Lrig3	-2.59538	-6.22614	1.34179e-05	8.05722e-05
ENSMUSG00000022176	2251	14	Rem2	-2.59531	-2.44716	0.015331	0.0382032
ENSMUSG00000028943	8272	4	Espn	-2.59419	-3.68371	0.0013346	0.00438707
ENSMUSG00000023032	13021	15	Slc4a8	-2.59383	-7.16381	3.06608e-06	2.30921e-05
ENSMUSG00000022768	4341	16	Ccdc116	-2.59327	-9.30615	1.5888e-07	2.16097e-06
ENSMUSG00000002324	2748	14	Rec8	-2.59279	-2.35532	0.0183575	0.044988
ENSMUSG00000031150	4165	X	Ccdc120	-2.59278	-3.61148	0.0015371	0.00496871
ENSMUSG00000071547	1407	14	Nt5dc2	-2.59273	-15.0381	4.33848e-10	3.71933e-08
ENSMUSG00000001120	2933	10	Pcbp3	-2.59206	-4.76716	0.000169978	0.000713037
ENSMUSG00000036381	11059	3	P2ry14	-2.59187	-3.73196	0.00121451	0.00405553
ENSMUSG00000028927	5013	4	Padi2	-2.5897	-3.44161	0.00214564	0.00665573
ENSMUSG00000025007	4072	19	Aldh18a1	-2.58837	-11.7317	9.75322e-09	2.80613e-07
ENSMUSG00000018427	4847	11	Ypel2	-2.58762	-7.85911	1.10546e-06	1.01582e-05
ENSMUSG00000022091	2914	14	Sorbs3	-2.58528	-4.02239	0.000691578	0.00245355
ENSMUSG00000055485	7984	2	Soga1	-2.58421	-6.30606	1.17745e-05	7.2309e-05
ENSMUSG00000068962	4439	7	Zfp114	-2.58405	-7.63805	1.51886e-06	1.3068e-05
ENSMUSG00000026383	14758	1	Epb41l5	-2.58372	-3.76844	0.00113086	0.00380788
ENSMUSG00000007989	4227	14	Fzd3	-2.58371	-5.46531	4.86009e-05	0.00024207
ENSMUSG00000004098	6809	9	Col5a3	-2.5837	-5.08064	9.6085e-05	0.000435992
ENSMUSG00000054951	2159	17	9130008F23Rik	-2.58362	-4.15205	0.00053923	0.00197385
ENSMUSG00000042476	9383	5	Abcb4	-2.57805	-2.32146	0.0195914	0.0476086
ENSMUSG00000031562	3409	8	Dctd	-2.57782	-8.72359	3.3733e-07	3.91731e-06
ENSMUSG00000057541	8289	5	Pus7	-2.57632	-9.82241	8.39049e-08	1.33668e-06
ENSMUSG00000027555	2299	3	Car13	-2.57523	-5.62871	3.66058e-05	0.000190485
ENSMUSG00000004929	5059	10	Thop1	-2.57228	-8.98345	2.40008e-07	2.96542e-06
ENSMUSG00000056043	6590	7	Rgs9bp	-2.56943	-10.5856	3.41944e-08	6.72215e-07
ENSMUSG00000041801	1559	1	Phlda3	-2.56817	-3.90507	0.000866932	0.00299123
ENSMUSG00000072964	4800	X	Bhlhb9	-2.56813	-13.0008	2.7245e-09	1.17399e-07
ENSMUSG00000059327	6825	X	Eda	-2.56808	-4.52469	0.000266379	0.00105651
ENSMUSG00000024078	2820	17	Ttc27	-2.56803	-9.94347	7.25071e-08	1.19886e-06
ENSMUSG00000038884	3417	9	A230050P20Rik	-2.56782	-8.23183	6.55572e-07	6.74659e-06
ENSMUSG00000038236	2876	6	Hoxa7	-2.56643	-5.75848	2.93049e-05	0.00015716
ENSMUSG00000023045	2218	15	Soat2	-2.56542	-3.43118	0.00218805	0.00676197
ENSMUSG00000028261	3902	4	Ndufaf4	-2.56435	-9.00334	2.33891e-07	2.91299e-06
ENSMUSG00000049532	5433	14	Sall2	-2.56432	-3.16123	0.00372815	0.0108251
ENSMUSG00000022178	3503	14	Ajuba	-2.56312	-4.26423	0.000435195	0.00162555
ENSMUSG00000014164	3329	13	Klhl3	-2.56102	-5.39367	5.50728e-05	0.000267453
ENSMUSG00000038936	7562	1	Sccpdh	-2.56095	-8.66676	3.63699e-07	4.18607e-06
ENSMUSG00000106157	1933	3	4930555A03Rik	-2.56056	-5.98994	1.98269e-05	0.000111623
ENSMUSG00000019478	1757	8	Rab4a	-2.56026	-3.18998	0.00352142	0.0102969
ENSMUSG00000040350	7149	11	Trim7	-2.55969	-2.99047	0.00522652	0.0146427
ENSMUSG00000049904	1568	11	Tmem17	-2.55896	-5.26934	6.85739e-05	0.000325772
ENSMUSG00000067768	2560	X	Xlr4b	-2.55844	-7.58148	1.64872e-06	1.39065e-05
ENSMUSG00000049916	1299	16	2610318N02Rik	-2.55824	-9.80672	8.55039e-08	1.35694e-06
ENSMUSG00000029759	3385	6	Pon3	-2.55805	-9.76172	9.0308e-08	1.40452e-06
ENSMUSG00000020712	3752	11	Tcam1	-2.5561	-8.33265	5.70731e-07	5.98739e-06
ENSMUSG00000041750	1527	3	Cd1d2	-2.55217	-4.59567	0.000233265	0.000942301
ENSMUSG00000029882	2142	6	2210010C04Rik	-2.55212	-2.53235	0.0129211	0.0328895
ENSMUSG00000074673	3491	2	Ttll9	-2.5507	-2.91076	0.00611717	0.0168836
ENSMUSG00000041729	5919	9	Coro2b	-2.54915	-2.84693	0.00694043	0.0189039
ENSMUSG00000025085	11949	19	Ablim1	-2.54879	-5.23591	7.27524e-05	0.000342744
ENSMUSG00000050382	4581	7	Kif7	-2.54359	-4.92846	0.000126429	0.000550082
ENSMUSG00000074039	3745	9	4930520O04Rik	-2.54225	-7.34511	2.33492e-06	1.84676e-05
ENSMUSG00000036743	1693	18	Psma8	-2.5414	-7.43279	2.05033e-06	1.65543e-05
ENSMUSG00000045039	10159	7	Megf8	-2.5397	-8.23208	6.55182e-07	6.74659e-06
ENSMUSG00000031698	4283	8	Mylk3	-2.53827	-2.35873	0.0181501	0.0445324
ENSMUSG00000068270	8880	X	Shroom4	-2.53556	-3.67292	0.00136031	0.00446451
ENSMUSG00000028573	5844	4	Fggy	-2.53519	-5.24855	7.11218e-05	0.000336335
ENSMUSG00000047407	5625	17	Tgif1	-2.53487	-10.8435	2.554e-08	5.46934e-07
ENSMUSG00000039851	2865	16	4932438H23Rik	-2.53484	-2.52097	0.0131966	0.0334533
ENSMUSG00000060579	1491	14	Fhit	-2.53427	-5.65427	3.501e-05	0.0001831
ENSMUSG00000059336	3995	18	Slc14a1	-2.53091	-2.57321	0.0119034	0.0305176
ENSMUSG00000029847	3630	6	2010107G12Rik	-2.5305	-4.34803	0.000371008	0.00141685
ENSMUSG00000038368	11311	4	Focad	-2.52391	-10.7563	2.81652e-08	5.86439e-07
ENSMUSG00000023007	4952	15	Prpf40b	-2.52205	-8.19126	6.9309e-07	7.03379e-06
ENSMUSG00000027556	1248	3	Car1	-2.52086	-2.62101	0.0108257	0.0280377
ENSMUSG00000044231	2293	13	Nhlrc1	-2.51909	-6.48128	8.86541e-06	5.67113e-05
ENSMUSG00000032549	5031	9	Rab6b	-2.51681	-3.0867	0.00431061	0.012287
ENSMUSG00000013629	8183	5	Cad	-2.51613	-10.7556	2.8186e-08	5.86439e-07
ENSMUSG00000024785	1803	19	Rcl1	-2.51513	-9.08059	2.11633e-07	2.68426e-06
ENSMUSG00000038227	5580	6	Hoxa9	-2.51428	-6.13792	1.54971e-05	9.08644e-05
ENSMUSG00000023972	4255	17	Ptk7	-2.51279	-4.909	0.000130914	0.000566692
ENSMUSG00000024912	1707	19	Fosl1	-2.51206	-3.57734	0.00163872	0.00525758
ENSMUSG00000048965	3761	7	Mrgpre	-2.51187	-4.80899	0.000157162	0.000663075
ENSMUSG00000019027	12872	14	Dnah1	-2.51157	-5.04572	0.00010219	0.00045967
ENSMUSG00000000142	5506	11	Axin2	-2.51019	-2.49164	0.013954	0.0351449
ENSMUSG00000055799	3924	6	Tcf7l1	-2.50795	-3.63289	0.00146964	0.00477423
ENSMUSG00000006442	1599	4	Srm	-2.50791	-11.6491	1.06337e-08	2.96472e-07
ENSMUSG00000067430	3557	17	Zfp763	-2.50738	-7.51369	1.81965e-06	1.50332e-05
ENSMUSG00000033629	2731	9	Hacd3	-2.50598	-11.799	9.0845e-09	2.68373e-07
ENSMUSG00000075389	3028	11	2810410L24Rik	-2.50561	-3.92636	0.000830443	0.0028749
ENSMUSG00000052234	2737	11	Epx	-2.50474	-4.43499	0.000314733	0.00122354
ENSMUSG00000001665	2627	10	Gstt3	-2.50414	-7.66851	1.45219e-06	1.26175e-05
ENSMUSG00000053398	2486	3	Phgdh	-2.50339	-9.57162	1.13972e-07	1.67815e-06
ENSMUSG00000047632	1772	19	Fgfbp3	-2.50248	-5.20604	7.66662e-05	0.000359548
ENSMUSG00000034265	3115	17	Zdhhc14	-2.50192	-3.78397	0.00109435	0.00369897
ENSMUSG00000033460	3227	X	Armcx1	-2.50152	-5.47106	4.80561e-05	0.000240126
ENSMUSG00000022419	8874	15	Deptor	-2.49794	-11.6184	1.09832e-08	3.01516e-07
ENSMUSG00000020639	1306	12	Pfn4	-2.49579	-3.341	0.0026062	0.00787238
ENSMUSG00000106820	1081	5	D5Ertd605e	-2.49478	-7.35561	2.29772e-06	1.82323e-05
ENSMUSG00000022948	4702	16	Setd4	-2.49446	-5.93424	2.17475e-05	0.000121012
ENSMUSG00000047592	4473	5	Nxpe5	-2.49314	-6.35888	1.07953e-05	6.70902e-05
ENSMUSG00000019996	4351	10	Map7	-2.49192	-8.05532	8.3727e-07	8.14489e-06
ENSMUSG00000036278	1274	19	Macrod1	-2.49153	-7.4881	1.88904e-06	1.5473e-05
ENSMUSG00000024891	2472	19	Slc29a2	-2.48948	-5.80889	2.687e-05	0.000145799
ENSMUSG00000015647	11388	2	Lama5	-2.48911	-2.98589	0.00525462	0.0147148
ENSMUSG00000034168	4112	12	Irf2bpl	-2.4865	-5.4446	5.03168e-05	0.000248429
ENSMUSG00000031066	4732	X	Usp11	-2.48641	-16.6636	1.16646e-10	1.72775e-08
ENSMUSG00000020766	1406	11	Galk1	-2.48152	-10.3293	4.59274e-08	8.51001e-07
ENSMUSG00000025068	1968	19	Gsto1	-2.48146	-18.3335	3.40197e-11	1.02496e-08
ENSMUSG00000046329	5294	17	Slc25a23	-2.48138	-4.8303	0.000151061	0.000641466
ENSMUSG00000039713	4945	4	Plekhg5	-2.48042	-3.78848	0.00108412	0.00366937
ENSMUSG00000031789	9355	8	Cngb1	-2.47823	-7.40397	2.13836e-06	1.71538e-05
ENSMUSG00000006675	3890	9	P4htm	-2.47712	-3.22979	0.003243	0.00956374
ENSMUSG00000052914	3605	4	Cyp2j6	-2.47636	-2.95888	0.00553933	0.0154322
ENSMUSG00000032415	1790	9	Ube2cbp	-2.47582	-5.24167	7.193e-05	0.00033964
ENSMUSG00000043993	1588	11	2900052L18Rik	-2.47398	-3.7647	0.00113521	0.00381839
ENSMUSG00000038022	4785	6	Fam188b	-2.47305	-3.7365	0.00119924	0.0040121
ENSMUSG00000038214	6028	10	Bend3	-2.47155	-11.1667	1.78532e-08	4.23103e-07
ENSMUSG00000017176	3420	11	Nt5c3b	-2.46882	-8.95744	2.48048e-07	3.04962e-06
ENSMUSG00000005447	2107	7	Pafah1b3	-2.46776	-4.54699	0.000254978	0.00101844
ENSMUSG00000009566	3802	2	Fpgs	-2.46697	-6.88753	4.6725e-06	3.30878e-05
ENSMUSG00000071176	9210	8	Arhgef10	-2.46498	-2.70652	0.00911256	0.0241179
ENSMUSG00000010538	1112	3	Tsacc	-2.46492	-5.05081	0.00010118	0.000455785
ENSMUSG00000042708	3710	1	Shcbp1l	-2.4648	-3.83096	0.000997801	0.00340034
ENSMUSG00000021792	2948	14	Fam213a	-2.45907	-5.08333	9.5422e-05	0.0004333
ENSMUSG00000093424	1118	3	6330562C20Rik	-2.45806	-5.41537	5.29368e-05	0.000258696
ENSMUSG00000034282	6384	11	Evpl	-2.45766	-4.71746	0.000185797	0.000768256
ENSMUSG00000038967	3163	11	Pdk2	-2.4564	-7.143	3.15988e-06	2.36696e-05
ENSMUSG00000032959	1768	5	Pebp1	-2.45594	-11.3064	1.53333e-08	3.81554e-07
ENSMUSG00000018907	2826	11	Alox12e	-2.45499	-3.39758	0.00232772	0.00715099
ENSMUSG00000038400	4913	2	Pmepa1	-2.45418	-4.16279	0.000526567	0.00193318
ENSMUSG00000052751	3975	6	Repin1	-2.45404	-6.38122	1.04075e-05	6.50581e-05
ENSMUSG00000074283	2932	7	Zfp109	-2.45311	-9.83362	8.27021e-08	1.3286e-06
ENSMUSG00000037138	6579	1	Aff3	-2.44986	-5.49888	4.57501e-05	0.000230361
ENSMUSG00000026411	2726	1	Tmem9	-2.4498	-4.22125	0.000470993	0.00174408
ENSMUSG00000031860	2217	8	Pbx4	-2.4495	-4.36216	0.000360592	0.00138173
ENSMUSG00000050855	6090	7	Zfp940	-2.44407	-6.18976	1.42175e-05	8.45741e-05
ENSMUSG00000034071	2636	7	Zfp551	-2.44387	-4.01918	0.000693223	0.00245799
ENSMUSG00000020264	3255	11	Slc36a2	-2.44256	-5.15351	8.41216e-05	0.00038923
ENSMUSG00000025203	5453	19	Scd2	-2.44242	-13.6108	1.53158e-09	8.10891e-08
ENSMUSG00000030084	9054	6	Plxna1	-2.44233	-4.46602	0.000296537	0.00115913
ENSMUSG00000040435	2931	7	Ppp1r15a	-2.44127	-3.24055	0.00317012	0.00936881
ENSMUSG00000050530	4442	2	Fam171a1	-2.44095	-3.93613	0.000813497	0.00282962
ENSMUSG00000040997	3279	14	Abhd4	-2.43973	-14.3952	7.54956e-10	5.13694e-08
ENSMUSG00000040957	3397	18	Cables1	-2.43708	-9.79583	8.65694e-08	1.36687e-06
ENSMUSG00000035960	1422	14	Apex1	-2.4361	-10.6486	3.17982e-08	6.44354e-07
ENSMUSG00000042097	4364	6	Zfp239	-2.43584	-6.62921	6.99848e-06	4.65145e-05
ENSMUSG00000006732	2907	10	Mettl1	-2.43525	-10.6132	3.31066e-08	6.62239e-07
ENSMUSG00000014907	2990	8	Naf1	-2.43414	-10.9647	2.22974e-08	4.93637e-07
ENSMUSG00000027324	2706	2	Rpusd2	-2.43414	-8.0203	8.79013e-07	8.46492e-06
ENSMUSG00000087574	4199	11	C030037D09Rik	-2.43376	-2.64638	0.0102384	0.026728
ENSMUSG00000068740	11513	3	Celsr2	-2.43269	-3.76494	0.00113332	0.00381514
ENSMUSG00000075702	1481	11	Selm	-2.43225	-6.16292	1.48574e-05	8.7485e-05
ENSMUSG00000073538	2287	1	E330020D12Rik	-2.43181	-3.25466	0.00308191	0.00913632
ENSMUSG00000034793	2226	11	G6pc3	-2.42896	-15.0809	4.18073e-10	3.68091e-08
ENSMUSG00000026489	5293	1	Adck3	-2.42558	-6.63458	6.93855e-06	4.61902e-05
ENSMUSG00000039891	5504	10	Txlnb	-2.42473	-2.38943	0.0169336	0.0418364
ENSMUSG00000020547	1860	12	Bzw2	-2.42429	-10.9069	2.3775e-08	5.17148e-07
ENSMUSG00000034245	3849	6	Hdac11	-2.42354	-2.90631	0.00612891	0.0169119
ENSMUSG00000026189	1516	1	Pecr	-2.42277	-12.2213	5.87871e-09	1.98758e-07
ENSMUSG00000049950	1042	2	Rpp38	-2.4209	-5.9894	1.98111e-05	0.00011159
ENSMUSG00000001864	4032	2	Aif1l	-2.41558	-3.33809	0.00261307	0.00788738
ENSMUSG00000033083	7676	14	Tbc1d4	-2.41556	-5.86291	2.45003e-05	0.000134406
ENSMUSG00000055723	2272	7	Rras2	-2.41555	-5.55973	4.11465e-05	0.000210983
ENSMUSG00000054978	2969	9	Kbtbd13	-2.41528	-2.64878	0.0101781	0.0265876
ENSMUSG00000021127	2984	12	Zfp36l1	-2.41381	-2.93164	0.00582701	0.0161794
ENSMUSG00000025932	7808	1	Eya1	-2.41258	-4.91634	0.000128962	0.000559076
ENSMUSG00000031657	4497	8	Heatr3	-2.41159	-10.3498	4.48273e-08	8.34942e-07
ENSMUSG00000065968	2340	16	Ifitm7	-2.41013	-3.5325	0.00178316	0.00567129
ENSMUSG00000037370	10257	10	Enpp1	-2.40946	-7.97866	9.31872e-07	8.85879e-06
ENSMUSG00000048200	2764	7	Cracr2b	-2.40917	-5.8409	2.54271e-05	0.000139061
ENSMUSG00000028840	2088	4	Zfp593	-2.40768	-3.64118	0.00144145	0.00469369
ENSMUSG00000021418	6540	13	Rpp40	-2.40662	-7.73785	1.31293e-06	1.16102e-05
ENSMUSG00000018821	1236	19	Avpi1	-2.40641	-4.47588	0.000290906	0.00114035
ENSMUSG00000013275	4912	1	Slc41a1	-2.40571	-8.14826	7.35017e-07	7.39104e-06
ENSMUSG00000051586	22621	6	Mical3	-2.40362	-6.12324	1.58579e-05	9.26746e-05
ENSMUSG00000016526	3178	1	Dyrk3	-2.40335	-5.03367	0.000104258	0.000467117
ENSMUSG00000085558	6148	4	4930412C18Rik	-2.40309	-2.44565	0.0151468	0.0377896
ENSMUSG00000035049	4319	19	Rrp12	-2.40105	-15.1373	3.98599e-10	3.56789e-08
ENSMUSG00000069769	10405	11	Msi2	-2.40051	-7.15565	3.09847e-06	2.33078e-05
ENSMUSG00000043439	2314	11	E130012A19Rik	-2.39785	-4.81642	0.000154732	0.000654792
ENSMUSG00000003452	27373	6	Bicd1	-2.39782	-4.88359	0.000136857	0.000588179
ENSMUSG00000097131	5335	1	D230017M19Rik	-2.39573	-4.87595	0.000138774	0.000595389
ENSMUSG00000030231	9338	6	Plekha5	-2.39559	-5.44974	4.98078e-05	0.000246601
ENSMUSG00000062310	1957	1	Glrp1	-2.39516	-4.03597	0.000670435	0.00238739
ENSMUSG00000040463	5803	11	Mybbp1a	-2.39505	-11.5431	1.18906e-08	3.18156e-07
ENSMUSG00000053801	1970	7	Grwd1	-2.39499	-8.21967	6.65767e-07	6.79531e-06
ENSMUSG00000027395	5805	2	Polr1b	-2.39414	-12.5175	4.3663e-09	1.57923e-07
ENSMUSG00000022246	5008	15	Rai14	-2.39389	-5.99871	1.95001e-05	0.000110232
ENSMUSG00000018398	6087	11	Sept8	-2.39344	-2.59587	0.0112775	0.0290988
ENSMUSG00000000037	6079	X	Scml2	-2.39156	-7.37246	2.239e-06	1.78004e-05
ENSMUSG00000052544	8994	3	St6galnac3	-2.39147	-2.96065	0.00549655	0.0153337
ENSMUSG00000001761	5621	6	Smo	-2.39012	-5.13782	8.64518e-05	0.000398678
ENSMUSG00000032470	5134	9	Mras	-2.38956	-4.90566	0.000131449	0.000568667
ENSMUSG00000091455	7071	10	Otogl	-2.38895	-5.3095	6.37121e-05	0.000303719
ENSMUSG00000021079	1018	12	Timm9	-2.38834	-9.40882	1.39444e-07	1.9582e-06
ENSMUSG00000029591	5468	5	Ung	-2.38727	-9.7621	9.01651e-08	1.40452e-06
ENSMUSG00000041809	2208	1	Efhc1	-2.38547	-4.81539	0.000154995	0.000655266
ENSMUSG00000033436	4532	X	Armcx2	-2.38529	-8.6325	3.80188e-07	4.30418e-06
ENSMUSG00000025591	4752	8	Tma16	-2.3852	-13.7933	1.29472e-09	7.25625e-08
ENSMUSG00000028082	8888	3	Sh3d19	-2.38422	-15.1777	3.85266e-10	3.55073e-08
ENSMUSG00000026478	8272	1	Lamc1	-2.38393	-4.55213	0.000252155	0.00100846
ENSMUSG00000027086	5853	2	Fastkd1	-2.3826	-10.0567	6.32592e-08	1.08412e-06
ENSMUSG00000020160	10532	11	Meis1	-2.38188	-3.00592	0.00502449	0.0141244
ENSMUSG00000034424	1579	8	Gcsh	-2.38044	-7.30272	2.48374e-06	1.93991e-05
ENSMUSG00000004347	20067	6	Pde1c	-2.38031	-3.43525	0.00215593	0.00667936
ENSMUSG00000031904	3730	8	Slc7a6	-2.38027	-13.3158	2.01653e-09	9.80065e-08
ENSMUSG00000026730	4682	2	Pter	-2.37986	-10.0404	6.44999e-08	1.10386e-06
ENSMUSG00000031383	2722	X	Dusp9	-2.37882	-3.69605	0.00129403	0.00427403
ENSMUSG00000021013	2749	12	Ttc8	-2.37806	-5.95283	2.1052e-05	0.000117615
ENSMUSG00000047221	3894	5	Fam185a	-2.37779	-10.272	4.90741e-08	8.82341e-07
ENSMUSG00000077212	80	14	Snord69	-2.37772	-4.95745	0.000119624	0.000524069
ENSMUSG00000027073	838	2	Prg2	-2.37719	-4.71766	0.000185477	0.000767187
ENSMUSG00000067924	1232	X	Cxx1b	-2.37597	-5.43967	5.068e-05	0.000249826
ENSMUSG00000028456	22746	4	Unc13b	-2.37557	-4.28277	0.000418403	0.00157369
ENSMUSG00000073988	3488	4	Ttpa	-2.37526	-6.98279	4.03122e-06	2.91777e-05
ENSMUSG00000042826	3044	11	Fgf11	-2.37485	-3.24031	0.00316332	0.00935092
ENSMUSG00000028069	2447	3	Gpatch4	-2.3745	-8.39384	5.24318e-07	5.59961e-06
ENSMUSG00000025050	2098	19	Pcgf6	-2.37229	-8.50025	4.53932e-07	4.98924e-06
ENSMUSG00000032456	5004	9	Nmnat3	-2.37146	-8.13914	7.44221e-07	7.4614e-06
ENSMUSG00000073598	2837	18	1700066B19Rik	-2.37107	-4.65897	0.000206704	0.000844322
ENSMUSG00000050271	9606	8	D8Ertd82e	-2.37068	-5.57282	4.02042e-05	0.000206874
ENSMUSG00000096965	1380	17	3300005D01Rik	-2.36798	-4.68638	0.000196472	0.000807568
ENSMUSG00000006342	3255	10	Susd2	-2.3632	-4.06785	0.000630181	0.00226479
ENSMUSG00000031785	3864	8	Adgrg1	-2.3627	-5.64858	3.52787e-05	0.000184427
ENSMUSG00000025558	8199	14	Dock9	-2.35823	-8.04083	8.53616e-07	8.26513e-06
ENSMUSG00000097769	4666	18	Snhg4	-2.35724	-7.86942	1.08734e-06	1.00213e-05
ENSMUSG00000022853	3018	16	Ehhadh	-2.35709	-6.7327	5.94147e-06	4.06995e-05
ENSMUSG00000039899	3788	5	Fgl2	-2.35702	-11.3402	1.4776e-08	3.73665e-07
ENSMUSG00000052688	4624	1	Rab7b	-2.35663	-8.57747	4.09138e-07	4.5943e-06
ENSMUSG00000066000	4111	4	2610305D13Rik	-2.35486	-5.86369	2.44523e-05	0.000134261
ENSMUSG00000037278	1375	11	Tmem97	-2.35472	-13.9582	1.11437e-09	6.7306e-08
ENSMUSG00000003559	1751	19	As3mt	-2.35226	-13.1587	2.33974e-09	1.07476e-07
ENSMUSG00000027002	4964	2	Nckap1	-2.34964	-3.31619	0.00272171	0.00818355
ENSMUSG00000020629	1886	12	Adi1	-2.34244	-11.2432	1.64125e-08	3.95944e-07
ENSMUSG00000083282	1975	19	Ctsf	-2.34211	-3.12642	0.00395454	0.0114159
ENSMUSG00000039234	6325	3	Sec24d	-2.33878	-18.3069	3.4644e-11	1.02496e-08
ENSMUSG00000072966	4540	X	Gprasp2	-2.33765	-2.99662	0.0051072	0.014331
ENSMUSG00000024999	3977	19	Noc3l	-2.33519	-11.2833	1.57132e-08	3.85608e-07
ENSMUSG00000031024	5738	7	St5	-2.33504	-3.63257	0.00146285	0.00475962
ENSMUSG00000003746	9058	10	Man1a	-2.33483	-13.8693	1.20782e-09	7.06894e-08
ENSMUSG00000000594	4127	11	Gm2a	-2.33399	-11.9424	7.81969e-09	2.42625e-07
ENSMUSG00000064349	66	MT	mt-Tc	-2.33395	-3.55802	0.00169228	0.00541685
ENSMUSG00000030124	2109	6	Lag3	-2.33373	-2.50545	0.0134091	0.0339167
ENSMUSG00000035246	5357	X	Pcyt1b	-2.33286	-2.91985	0.00594056	0.0164542
ENSMUSG00000049086	983	2	Bmyc	-2.33268	-4.50134	0.000277003	0.00109342
ENSMUSG00000006494	7779	2	Pdk1	-2.33201	-15.8888	2.14663e-10	2.42803e-08
ENSMUSG00000000869	1227	11	Il4	-2.3297	-2.35395	0.0180096	0.0442137
ENSMUSG00000008206	12264	8	Cers4	-2.32925	-3.33406	0.00262584	0.00792018
ENSMUSG00000033187	2192	16	BC016579	-2.32855	-3.04977	0.00459724	0.0130323
ENSMUSG00000026814	4048	2	Eng	-2.3275	-4.50904	0.00027302	0.00108013
ENSMUSG00000048490	11457	16	Nrip1	-2.32745	-5.79097	2.76497e-05	0.000149249
ENSMUSG00000047037	3183	7	Nipa1	-2.32596	-4.69803	0.000192164	0.000790905
ENSMUSG00000039345	2665	16	Mettl22	-2.3225	-9.12672	1.99227e-07	2.57668e-06
ENSMUSG00000032431	1772	9	Crtap	-2.32083	-9.47343	1.28591e-07	1.84536e-06
ENSMUSG00000051736	3331	10	Fam229b	-2.32024	-3.39221	0.00234151	0.00718095
ENSMUSG00000071723	3781	X	Gspt2	-2.31986	-7.4558	1.97836e-06	1.60252e-05
ENSMUSG00000099145	97	5	Mir8116	-2.31938	-2.59294	0.0112888	0.029122
ENSMUSG00000022657	2184	16	Cd96	-2.31914	-2.77697	0.00786549	0.021132
ENSMUSG00000057246	3397	17	BC051142	-2.31907	-3.97457	0.000753194	0.00264426
ENSMUSG00000054675	2315	5	Tmem119	-2.31861	-6.10379	1.63629e-05	9.50899e-05
ENSMUSG00000025268	3239	X	Maged2	-2.31794	-5.09375	9.34685e-05	0.000426452
ENSMUSG00000000811	2836	6	Txnrd3	-2.31773	-7.07678	3.49021e-06	2.57411e-05
ENSMUSG00000000934	1903	15	Top1mt	-2.31675	-8.23541	6.5114e-07	6.71764e-06
ENSMUSG00000018750	8117	11	Zbtb4	-2.31654	-3.72603	0.00121862	0.0040664
ENSMUSG00000018446	2826	11	C1qbp	-2.31496	-9.38515	1.43584e-07	2.00053e-06
ENSMUSG00000028690	2224	4	Mmachc	-2.31375	-9.07956	2.11642e-07	2.68426e-06
ENSMUSG00000024334	1314	17	H2-Oa	-2.31212	-2.86896	0.00656048	0.0179792
ENSMUSG00000048007	1421	X	Timm8a1	-2.3115	-8.0451	8.48277e-07	8.23321e-06
ENSMUSG00000024793	2277	4	Tnfrsf25	-2.31066	-2.92002	0.00593234	0.0164351
ENSMUSG00000019590	3653	11	Cyb561	-2.3104	-5.14103	8.58682e-05	0.000396134
ENSMUSG00000001436	4644	10	Slc19a1	-2.30876	-8.31568	5.83117e-07	6.06617e-06
ENSMUSG00000061731	8077	15	Ext1	-2.30794	-4.29465	0.000408573	0.00154325
ENSMUSG00000027185	7199	2	Nat10	-2.30788	-10.5918	3.3904e-08	6.7171e-07
ENSMUSG00000028950	2863	4	Tas1r1	-2.30719	-6.30869	1.16905e-05	7.1971e-05
ENSMUSG00000018474	8443	11	Chd3	-2.30688	-8.1437	7.39225e-07	7.42244e-06
ENSMUSG00000048371	3485	8	Pdp2	-2.30649	-8.66248	3.65139e-07	4.19488e-06
ENSMUSG00000021257	4463	12	Angel1	-2.30582	-5.62048	3.70039e-05	0.00019242
ENSMUSG00000022157	855	14	Mcpt8	-2.30493	-3.09426	0.00420714	0.0120209
ENSMUSG00000026657	23350	2	Frmd4a	-2.30397	-17.9856	4.35591e-11	1.03094e-08
ENSMUSG00000024975	2556	19	Pdcd4	-2.30377	-18.7635	2.51729e-11	9.23828e-09
ENSMUSG00000016757	4010	15	Ttll12	-2.3034	-6.83107	5.09324e-06	3.56304e-05
ENSMUSG00000026649	1774	1	Cfap126	-2.30309	-4.16437	0.000523323	0.00192184
ENSMUSG00000076435	3432	11	Acsf2	-2.30233	-5.2695	6.83111e-05	0.00032486
ENSMUSG00000031951	2887	8	Tmem231	-2.30005	-2.51079	0.0132401	0.0335436
ENSMUSG00000062046	1834	3	5730460C07Rik	-2.2992	-2.5199	0.0130058	0.0330579
ENSMUSG00000025732	816	17	Fam195a	-2.29842	-5.422	5.22243e-05	0.000256018
ENSMUSG00000049119	8164	4	Fam110b	-2.29792	-2.88374	0.00636804	0.0175135
ENSMUSG00000047342	7991	11	Zfp286	-2.29753	-4.95774	0.000119431	0.000523409
ENSMUSG00000074682	3073	2	Zcchc3	-2.29747	-6.1955	1.40647e-05	8.38488e-05
ENSMUSG00000073755	2891	4	5730409E04Rik	-2.29741	-5.2476	7.10108e-05	0.000336059
ENSMUSG00000047293	1290	16	Gpr15	-2.29703	-3.87402	0.000914058	0.00313903
ENSMUSG00000021662	6259	13	Arhgef28	-2.29392	-5.85708	2.47125e-05	0.000135451
ENSMUSG00000026047	3199	1	Kdelc1	-2.29375	-15.4842	2.98458e-10	3.01904e-08
ENSMUSG00000034685	3119	11	Fam171a2	-2.29342	-3.59675	0.00156709	0.00505121
ENSMUSG00000078779	3437	7	Zfp59	-2.29146	-9.09722	2.06872e-07	2.64262e-06
ENSMUSG00000043289	4121	9	Mei4	-2.28954	-4.91728	0.000128522	0.000557749
ENSMUSG00000029406	12843	5	Pitpnm2	-2.2884	-7.0443	3.66663e-06	2.68987e-05
ENSMUSG00000001305	3239	1	Rrp15	-2.28806	-11.1287	1.85946e-08	4.30062e-07
ENSMUSG00000033307	554	10	Mif	-2.28715	-6.70528	6.19953e-06	4.22424e-05
ENSMUSG00000004035	1601	3	Gstm7	-2.28578	-4.29897	0.000405088	0.00153288
ENSMUSG00000030088	4516	6	Aldh1l1	-2.28445	-3.7162	0.00124117	0.00412355
ENSMUSG00000025962	5873	1	Fastkd2	-2.28204	-10.0877	6.0939e-08	1.0516e-06
ENSMUSG00000072825	6642	12	Cep170b	-2.28113	-4.14659	0.000541159	0.00198032
ENSMUSG00000049823	2020	17	Zbtb12	-2.2802	-11.378	1.41812e-08	3.6305e-07
ENSMUSG00000040594	8893	11	Ranbp17	-2.27888	-3.7507	0.00116048	0.00389497
ENSMUSG00000033880	2847	11	Lgals3bp	-2.2778	-8.16245	7.20112e-07	7.25476e-06
ENSMUSG00000022199	2294	14	Slc22a17	-2.27759	-3.47655	0.00198178	0.0062306
ENSMUSG00000026556	6990	1	Vangl2	-2.27647	-5.84781	2.50987e-05	0.000137386
ENSMUSG00000052364	2583	X	B630019K06Rik	-2.27617	-4.16014	0.000527296	0.00193471
ENSMUSG00000025813	12621	7	Homer2	-2.27548	-2.73803	0.00847146	0.0225942
ENSMUSG00000023982	871	17	Guca1a	-2.27436	-4.44552	0.000307254	0.00119726
ENSMUSG00000067629	6787	17	Syngap1	-2.27434	-4.06813	0.000628702	0.00226287
ENSMUSG00000036019	7779	10	Tmtc2	-2.27297	-3.08957	0.0042408	0.0121074
ENSMUSG00000038422	1366	4	Hdhd3	-2.27285	-2.80605	0.00741066	0.0200573
ENSMUSG00000028862	4604	4	Map3k6	-2.27227	-5.1918	7.83947e-05	0.000366411
ENSMUSG00000024420	6152	18	Zfp521	-2.27194	-3.20101	0.00340504	0.0100013
ENSMUSG00000034675	4514	13	Dbn1	-2.27131	-4.86091	0.000142388	0.000608692
ENSMUSG00000000365	5148	14	Rnf17	-2.27112	-6.71266	6.1273e-06	4.18878e-05
ENSMUSG00000028459	3422	4	Cd72	-2.27104	-4.18993	0.000498142	0.00183696
ENSMUSG00000049047	3540	X	Armcx3	-2.27096	-12.248	5.71829e-09	1.94391e-07
ENSMUSG00000040620	10031	11	Dhx33	-2.27059	-13.6408	1.48862e-09	7.98339e-08
ENSMUSG00000039953	4662	4	Clstn1	-2.26932	-3.4574	0.0020571	0.00642916
ENSMUSG00000035969	7923	4	Rusc2	-2.26908	-3.03595	0.00471254	0.0133137
ENSMUSG00000033542	9977	6	Arhgef5	-2.26825	-4.28864	0.000412968	0.00155607
ENSMUSG00000021775	5001	14	Nr1d2	-2.2664	-7.46576	1.94892e-06	1.58487e-05
ENSMUSG00000039013	2790	7	Siglecf	-2.26613	-10.5307	3.63511e-08	7.04487e-07
ENSMUSG00000004356	8831	10	Utp20	-2.26592	-14.1466	9.40458e-10	5.90968e-08
ENSMUSG00000037709	10505	6	Fam13a	-2.26581	-3.34926	0.00254329	0.00770874
ENSMUSG00000039929	8190	16	Urb1	-2.26528	-12.1876	6.07913e-09	2.02237e-07
ENSMUSG00000018428	4390	11	Akap1	-2.26526	-7.2766	2.58058e-06	1.99923e-05
ENSMUSG00000031214	13100	X	Ophn1	-2.26406	-4.29425	0.00040857	0.00154325
ENSMUSG00000021048	3324	12	Mthfd1	-2.26334	-8.46302	4.77043e-07	5.1928e-06
ENSMUSG00000030203	7798	6	Dusp16	-2.26295	-3.63132	0.00146363	0.0047609
ENSMUSG00000054580	9618	2	Pla2r1	-2.26291	-4.52194	0.000266254	0.00105636
ENSMUSG00000032606	2835	9	Nicn1	-2.26255	-6.05816	1.76404e-05	0.00010133
ENSMUSG00000015702	2073	3	Anxa9	-2.2618	-6.7518	5.7622e-06	3.96973e-05
ENSMUSG00000041757	10827	1	Plekha6	-2.26061	-4.99415	0.000111761	0.000494325
ENSMUSG00000039682	3098	5	Lap3	-2.26054	-12.6021	4.0129e-09	1.50387e-07
ENSMUSG00000028553	3580	4	Angptl3	-2.26051	-4.26285	0.0004336	0.00162056
ENSMUSG00000042389	6715	6	Tsen2	-2.25964	-7.91708	1.01563e-06	9.51463e-06
ENSMUSG00000056666	3537	6	Retsat	-2.25917	-12.0948	6.68265e-09	2.15962e-07
ENSMUSG00000041842	6270	3	Fhdc1	-2.25858	-4.13777	0.00055012	0.00200907
ENSMUSG00000022526	3497	15	Zfp251	-2.25771	-9.53783	1.18671e-07	1.73911e-06
ENSMUSG00000035936	5647	13	Aldh5a1	-2.25769	-7.0881	3.42921e-06	2.53513e-05
ENSMUSG00000055491	7516	19	Pprc1	-2.25726	-13.7306	1.37057e-09	7.57894e-08
ENSMUSG00000046668	2271	18	Cxxc5	-2.25416	-6.1883	1.42271e-05	8.45741e-05
ENSMUSG00000061859	13086	4	Inadl	-2.25322	-2.71761	0.00880763	0.0233955
ENSMUSG00000026471	5981	1	Mr1	-2.2514	-6.55353	7.87991e-06	5.14086e-05
ENSMUSG00000015966	2728	14	Il17rb	-2.25097	-2.37283	0.0172585	0.0425461
ENSMUSG00000032184	1200	9	Lysmd2	-2.25038	-3.12508	0.00395107	0.0114085
ENSMUSG00000035776	4902	X	Cd99l2	-2.24878	-5.95054	2.1108e-05	0.000117875
ENSMUSG00000070639	6726	5	Lrrc8b	-2.24846	-10.635	3.22657e-08	6.49149e-07
ENSMUSG00000057497	2702	6	Fam136a	-2.24825	-8.40715	5.14545e-07	5.51893e-06
ENSMUSG00000063354	2224	15	Slc39a4	-2.24784	-4.90672	0.000130947	0.000566692
ENSMUSG00000042215	3059	1	Bag2	-2.24731	-7.75884	1.27263e-06	1.13101e-05
ENSMUSG00000097493	7043	15	9930014A18Rik	-2.24691	-7.55917	1.69927e-06	1.42373e-05
ENSMUSG00000021222	2081	12	Dcaf4	-2.2446	-8.03525	8.59756e-07	8.30519e-06
ENSMUSG00000092627	3057	1	D130058E05Rik	-2.24387	-3.71446	0.00124419	0.00413137
ENSMUSG00000032816	6366	9	Igdcc4	-2.24194	-2.43685	0.0152318	0.0379939
ENSMUSG00000060314	4715	7	Zfp941	-2.24148	-3.8659	0.000927429	0.00318144
ENSMUSG00000026585	4012	1	Kifap3	-2.2409	-10.3126	4.67731e-08	8.59603e-07
ENSMUSG00000042632	4980	15	Pla2g6	-2.23972	-7.422	2.07854e-06	1.67278e-05
ENSMUSG00000067206	3238	5	Lrrc66	-2.23962	-3.24983	0.00308972	0.00915729
ENSMUSG00000041506	2788	9	Rrp9	-2.23955	-7.64684	1.49571e-06	1.28965e-05
ENSMUSG00000000776	2156	14	Polr3d	-2.23917	-7.17611	3.00083e-06	2.26693e-05
ENSMUSG00000021646	2123	13	Mccc2	-2.23851	-6.05747	1.76574e-05	0.000101335
ENSMUSG00000035900	5567	15	Gramd4	-2.23767	-6.85163	4.93097e-06	3.46928e-05
ENSMUSG00000026389	5715	1	Steap3	-2.23696	-6.02174	1.87385e-05	0.000106556
ENSMUSG00000028010	1714	3	Gar1	-2.23653	-13.0686	2.54885e-09	1.12457e-07
ENSMUSG00000026603	2717	1	Smyd2	-2.23342	-7.714	1.35731e-06	1.19601e-05
ENSMUSG00000027368	2003	2	Dusp2	-2.23193	-6.2581	1.26879e-05	7.70061e-05
ENSMUSG00000040274	13989	5	Cdk6	-2.2283	-15.868	2.18208e-10	2.43512e-08
ENSMUSG00000066357	4163	9	Wdr6	-2.22786	-11.4114	1.36782e-08	3.52349e-07
ENSMUSG00000049882	1027	12	Vcpkmt	-2.22723	-8.95993	2.46907e-07	3.0386e-06
ENSMUSG00000040836	6962	1	Gpr161	-2.22704	-2.89648	0.00619033	0.0170625
ENSMUSG00000030393	4199	7	Zik1	-2.22656	-5.60211	3.81658e-05	0.000197201
ENSMUSG00000053297	4306	6	AI854703	-2.22649	-2.78271	0.00774085	0.0208332
ENSMUSG00000060206	10702	4	Zfp462	-2.22593	-4.88804	0.000135441	0.0005833
ENSMUSG00000079845	1535	X	Xlr4a	-2.2259	-6.47871	8.87885e-06	5.67681e-05
ENSMUSG00000025933	1351	1	Tmem14a	-2.22476	-4.46712	0.000294843	0.0011536
ENSMUSG00000029822	9021	6	Osbpl3	-2.22398	-11.0364	2.0577e-08	4.65489e-07
ENSMUSG00000070526	2640	7	Peg12	-2.21878	-4.39743	0.000336037	0.00129844
ENSMUSG00000044641	3399	2	Pard6b	-2.21844	-4.02583	0.000681131	0.00241994
ENSMUSG00000002279	13471	17	Lmf1	-2.21818	-10.0201	6.60243e-08	1.1207e-06
ENSMUSG00000005968	3117	3	Tuft1	-2.21772	-6.61148	7.18534e-06	4.75532e-05
ENSMUSG00000009108	2995	3	Gnat2	-2.21721	-4.36514	0.000357096	0.00137045
ENSMUSG00000054619	1883	15	Mettl7a1	-2.21656	-8.03613	8.58573e-07	8.30182e-06
ENSMUSG00000023110	3958	14	Prmt5	-2.2156	-13.229	2.1874e-09	1.03498e-07
ENSMUSG00000041429	1080	17	Nthl1	-2.21326	-6.60689	7.23754e-06	4.78478e-05
ENSMUSG00000037907	3839	11	Ankrd13b	-2.21258	-4.88173	0.000136986	0.000588498
ENSMUSG00000015202	3837	10	Cnksr3	-2.21201	-7.24016	2.72459e-06	2.08997e-05
ENSMUSG00000020988	3338	12	L2hgdh	-2.21183	-11.1304	1.85538e-08	4.30062e-07
ENSMUSG00000026496	5293	1	Parp1	-2.21123	-14.4778	7.01544e-10	4.87632e-08
ENSMUSG00000002825	1319	9	Qtrt1	-2.21103	-8.16542	7.16913e-07	7.22839e-06
ENSMUSG00000054612	818	7	Mgmt	-2.20905	-5.67585	3.36158e-05	0.000176813
ENSMUSG00000055044	5260	19	Pdlim1	-2.20882	-5.53432	4.29069e-05	0.000218343
ENSMUSG00000060336	2797	2	Zfp937	-2.20812	-4.89143	0.000134581	0.0005802
ENSMUSG00000047446	7701	12	Arl4a	-2.20739	-6.78295	5.4864e-06	3.80077e-05
ENSMUSG00000026694	9740	1	Mettl13	-2.20584	-9.83829	8.21343e-08	1.32544e-06
ENSMUSG00000047394	1039	15	Odf3b	-2.20561	-3.93315	0.000813898	0.00283022
ENSMUSG00000029333	3261	5	Rasgef1b	-2.20561	-4.57376	0.000241546	0.000971022
ENSMUSG00000031217	3452	X	Efnb1	-2.20535	-4.53262	0.000260789	0.00103798
ENSMUSG00000078126	514	14	Rpl23a-ps3	-2.20432	-15.1544	3.92614e-10	3.56789e-08
ENSMUSG00000043602	2061	11	Zfp3	-2.20393	-4.48353	0.00028584	0.0011219
ENSMUSG00000041075	4532	1	Fzd7	-2.20323	-7.67845	1.42855e-06	1.24555e-05
ENSMUSG00000044149	3268	X	Nkrf	-2.20198	-10.8814	2.44371e-08	5.28493e-07
ENSMUSG00000074182	2657	3	Znhit6	-2.20085	-10.3729	4.35982e-08	8.16941e-07
ENSMUSG00000031119	2651	X	Gpc4	-2.20045	-2.31353	0.019284	0.046981
ENSMUSG00000024177	1418	17	Nme4	-2.19882	-7.13961	3.1703e-06	2.37191e-05
ENSMUSG00000041057	3450	17	Wdr43	-2.19882	-12.5386	4.27231e-09	1.57266e-07
ENSMUSG00000029108	10604	5	Pcdh7	-2.1985	-4.53361	0.000260286	0.00103631
ENSMUSG00000039178	3117	5	Tbc1d19	-2.19758	-9.46876	1.29269e-07	1.85296e-06
ENSMUSG00000024371	3872	17	C2	-2.19734	-3.72432	0.0012193	0.00406718
ENSMUSG00000084883	1547	12	Ccdc85c	-2.19724	-3.11116	0.00405313	0.0116653
ENSMUSG00000031765	540	8	Mt1	-2.19665	-7.38368	2.19933e-06	1.75636e-05
ENSMUSG00000040412	6304	3	5330417C22Rik	-2.19575	-2.67379	0.00956822	0.0251496
ENSMUSG00000023030	6354	15	Slc11a2	-2.19549	-5.39519	5.46815e-05	0.000265864
ENSMUSG00000023009	5002	15	Nckap5l	-2.19406	-4.83413	0.000149391	0.00063546
ENSMUSG00000063383	2872	17	Zfp947	-2.19404	-6.74319	5.83796e-06	4.01525e-05
ENSMUSG00000020657	4713	12	Dnajc27	-2.194	-11.7268	9.78345e-09	2.80613e-07
ENSMUSG00000021193	3524	13	Pitrm1	-2.19307	-9.24618	1.70993e-07	2.28105e-06
ENSMUSG00000042286	10288	14	Stab1	-2.19277	-3.83492	0.00098374	0.0033561
ENSMUSG00000020741	6502	11	Cluh	-2.19185	-9.98862	6.85484e-08	1.14943e-06
ENSMUSG00000033581	7131	16	Igf2bp2	-2.19179	-6.90816	4.51646e-06	3.21659e-05
ENSMUSG00000030505	5996	7	Prmt3	-2.19151	-12.368	5.06539e-09	1.78178e-07
ENSMUSG00000097571	4785	X	Jpx	-2.19092	-5.0253	0.000105569	0.000470784
ENSMUSG00000089715	6290	15	Cbx6	-2.18807	-6.82152	5.16572e-06	3.61078e-05
ENSMUSG00000030443	3146	7	Zfp583	-2.1874	-6.61473	7.14713e-06	4.73507e-05
ENSMUSG00000022748	930	16	Cmss1	-2.18688	-7.69625	1.39218e-06	1.22155e-05
ENSMUSG00000020692	3233	11	Nle1	-2.18595	-7.06123	3.57098e-06	2.62745e-05
ENSMUSG00000061838	4623	6	Suclg2	-2.18547	-11.7044	1.00162e-08	2.85831e-07
ENSMUSG00000021643	1315	13	Serf1	-2.18441	-6.18321	1.43395e-05	8.49984e-05
ENSMUSG00000055305	3633	7	Zfp93	-2.18315	-5.10891	9.08276e-05	0.000415317
ENSMUSG00000063953	3201	10	Amd2	-2.18197	-7.43186	2.04786e-06	1.65451e-05
ENSMUSG00000022769	1108	16	Sdf2l1	-2.18077	-14.668	5.94442e-10	4.56546e-08
ENSMUSG00000000276	8387	11	Dgke	-2.17933	-6.81648	5.20612e-06	3.63698e-05
ENSMUSG00000062661	4653	2	Ncs1	-2.17879	-2.7487	0.0082559	0.0220808
ENSMUSG00000021263	3574	12	Degs2	-2.17876	-3.69161	0.00129886	0.00428774
ENSMUSG00000078695	833	11	Cisd3	-2.17772	-5.12766	8.78223e-05	0.000404249
ENSMUSG00000054723	2276	17	Vmac	-2.17707	-7.89048	1.05423e-06	9.78127e-06
ENSMUSG00000021690	8780	13	Jmy	-2.17658	-9.2683	1.66256e-07	2.23145e-06
ENSMUSG00000041247	3343	16	Lamp3	-2.17577	-5.72919	3.06761e-05	0.000163387
ENSMUSG00000023262	2966	9	Acy1	-2.1749	-7.84465	1.12523e-06	1.02791e-05
ENSMUSG00000004100	2504	9	Ppan	-2.17455	-7.39538	2.16127e-06	1.72929e-05
ENSMUSG00000029781	3314	6	Fkbp9	-2.17382	-5.37286	5.68553e-05	0.00027466
ENSMUSG00000020042	10033	10	Btbd11	-2.17273	-5.74262	2.99806e-05	0.000160215
ENSMUSG00000025265	4931	X	Fgd1	-2.17193	-3.06854	0.00440363	0.0125263
ENSMUSG00000030609	5801	7	Aen	-2.17177	-9.71147	9.58131e-08	1.46992e-06
ENSMUSG00000097290	3955	16	1300002E11Rik	-2.17098	-5.80456	2.69832e-05	0.000146156
ENSMUSG00000025511	2178	7	Tspan4	-2.17069	-7.47967	1.90847e-06	1.56013e-05
ENSMUSG00000028207	16102	4	Asph	-2.16947	-5.39734	5.4463e-05	0.000265113
ENSMUSG00000105509	3692	3	C130013H08Rik	-2.16901	-6.16756	1.47118e-05	8.68596e-05
ENSMUSG00000065126	70	11	Snord104	-2.16863	-5.26658	6.85739e-05	0.000325772
ENSMUSG00000026304	1992	1	Rab17	-2.16736	-4.08336	0.000609485	0.0022025
ENSMUSG00000019796	3418	10	Lrp11	-2.16733	-3.53161	0.00177421	0.00565149
ENSMUSG00000026303	5357	1	Mlph	-2.16711	-2.89085	0.00624345	0.0171937
ENSMUSG00000030725	1663	7	Lipt2	-2.1671	-6.18514	1.42922e-05	8.47993e-05
ENSMUSG00000060098	6125	8	Prmt7	-2.16429	-10.4485	3.99385e-08	7.6214e-07
ENSMUSG00000035342	2921	19	Lzts2	-2.16403	-4.92507	0.000126534	0.000550082
ENSMUSG00000045659	12933	7	Plekha7	-2.16257	-2.7723	0.00787694	0.0211582
ENSMUSG00000020918	3480	11	Kat2a	-2.16235	-11.7585	9.46252e-09	2.78328e-07
ENSMUSG00000044367	2601	11	Slc16a13	-2.16228	-6.26562	1.25271e-05	7.62888e-05
ENSMUSG00000037375	9150	1	Hhat	-2.16157	-3.76939	0.00111629	0.00376586
ENSMUSG00000055653	2690	X	Gpc3	-2.16119	-6.63042	6.97071e-06	4.63696e-05
ENSMUSG00000027075	5716	2	Slc43a1	-2.16095	-6.6463	6.7979e-06	4.53753e-05
ENSMUSG00000064390	71	3	Rnu73b	-2.16016	-2.90332	0.00609065	0.0168176
ENSMUSG00000037905	6571	5	Bri3bp	-2.15923	-16.7058	1.12773e-10	1.72775e-08
ENSMUSG00000029036	3765	4	Atad3a	-2.15644	-10.3002	4.7439e-08	8.67911e-07
ENSMUSG00000021203	3695	12	Otub2	-2.15569	-3.49525	0.00190444	0.00601396
ENSMUSG00000075054	3436	13	Yae1d1	-2.15549	-5.7148	3.14351e-05	0.000166858
ENSMUSG00000054942	11605	3	Fam73a	-2.1533	-18.2887	3.50719e-11	1.02496e-08
ENSMUSG00000024076	2720	17	Vit	-2.15181	-3.14628	0.00377692	0.0109514
ENSMUSG00000061544	5139	17	Zfp229	-2.15106	-6.03192	1.84123e-05	0.000105134
ENSMUSG00000026019	11955	1	Wdr12	-2.15002	-10.8903	2.41909e-08	5.24362e-07
ENSMUSG00000029507	2180	5	Pus1	-2.14911	-11.6252	1.08875e-08	2.99922e-07
ENSMUSG00000073600	4888	18	Prob1	-2.14815	-6.19605	1.4037e-05	8.37239e-05
ENSMUSG00000027559	2865	3	Car3	-2.14555	-5.36626	5.75053e-05	0.000276996
ENSMUSG00000051910	14832	7	Sox6	-2.14484	-2.34513	0.018071	0.0443557
ENSMUSG00000008090	2782	5	Fgfrl1	-2.14458	-3.59498	0.00156685	0.00505121
ENSMUSG00000079110	5023	2	Capn3	-2.14296	-4.17298	0.000513432	0.0018883
ENSMUSG00000027984	4977	3	Hadh	-2.14202	-12.9886	2.75146e-09	1.18047e-07
ENSMUSG00000033871	3990	18	Ppargc1b	-2.14193	-5.94378	2.13321e-05	0.000118966
ENSMUSG00000074305	12351	9	Peak1	-2.14125	-8.76467	3.18672e-07	3.73215e-06
ENSMUSG00000042766	3792	3	Trim46	-2.14072	-6.19031	1.41691e-05	8.43903e-05
ENSMUSG00000069206	5263	13	Zfp874a	-2.13808	-9.63174	1.05636e-07	1.57593e-06
ENSMUSG00000045826	927	19	Ptprcap	-2.13742	-5.69641	3.24351e-05	0.0001718
ENSMUSG00000042684	2961	1	Npl	-2.13703	-8.00029	9.02566e-07	8.65157e-06
ENSMUSG00000053442	1282	6	4930597O21Rik	-2.1365	-3.37638	0.00240266	0.00733774
ENSMUSG00000078716	5553	4	Tmem8b	-2.13646	-4.65601	0.000207183	0.000846002
ENSMUSG00000040681	3221	16	Hmgn1	-2.13638	-5.49953	4.55523e-05	0.000229458
ENSMUSG00000035578	3462	16	Iqcg	-2.13505	-4.0497	0.000649748	0.00232237
ENSMUSG00000026558	5464	1	Uck2	-2.13463	-17.9221	4.55728e-11	1.03094e-08
ENSMUSG00000050605	4426	7	Zfp61	-2.13441	-10.4459	4.00581e-08	7.6325e-07
ENSMUSG00000045257	644	17	Morn2	-2.13412	-4.91263	0.000129389	0.000560535
ENSMUSG00000024151	5518	17	Msh2	-2.13377	-15.998	1.96518e-10	2.30783e-08
ENSMUSG00000038335	3837	11	Tsr1	-2.13037	-11.1439	1.82765e-08	4.29051e-07
ENSMUSG00000039985	4138	6	Fam60a	-2.1302	-7.61429	1.56725e-06	1.33743e-05
ENSMUSG00000004933	4594	10	Matk	-2.12758	-11.134	1.84761e-08	4.30062e-07
ENSMUSG00000007216	4244	6	Zfp775	-2.1271	-4.55733	0.000248813	0.000997014
ENSMUSG00000041571	736	7	Sepw1	-2.12409	-5.03549	0.000103581	0.000464582
ENSMUSG00000029094	12650	5	Afap1	-2.12406	-7.89529	1.04683e-06	9.72715e-06
ENSMUSG00000032115	7230	9	Hyou1	-2.12381	-18.7653	2.51292e-11	9.23828e-09
ENSMUSG00000071266	3504	17	Zfp946	-2.12328	-6.2861	1.2113e-05	7.40946e-05
ENSMUSG00000019843	4363	10	Fyn	-2.12199	-3.08233	0.00427876	0.0122042
ENSMUSG00000033356	3291	15	Pus7l	-2.12163	-11.8583	8.52562e-09	2.57479e-07
ENSMUSG00000052566	2617	8	Hook2	-2.11973	-4.63376	0.000215859	0.000877399
ENSMUSG00000037104	4392	17	Socs5	-2.11861	-6.86433	4.83158e-06	3.40592e-05
ENSMUSG00000078789	2690	11	Dph1	-2.11516	-6.39255	1.0192e-05	6.398e-05
ENSMUSG00000047434	3412	16	Xxylt1	-2.11242	-9.48042	1.27369e-07	1.83417e-06
ENSMUSG00000061979	2843	5	Wbscr16	-2.11151	-6.66749	6.57255e-06	4.41077e-05
ENSMUSG00000031398	7880	X	Plxna3	-2.1112	-3.69022	0.00130063	0.0042913
ENSMUSG00000052271	3494	5	Bhlha15	-2.11111	-4.03835	0.000663798	0.00236647
ENSMUSG00000041538	3153	17	H2-Ob	-2.10945	-2.68902	0.00924831	0.0244149
ENSMUSG00000019916	4114	10	P4ha1	-2.10898	-11.4755	1.27659e-08	3.3509e-07
ENSMUSG00000025436	1362	10	Xrcc6bp1	-2.10897	-6.17279	1.45803e-05	8.62616e-05
ENSMUSG00000020014	14460	10	Cfap54	-2.10862	-2.78048	0.00773334	0.020822
ENSMUSG00000062937	3226	4	Mtap	-2.1084	-7.89729	1.04379e-06	9.71338e-06
ENSMUSG00000074282	3510	7	Zfp94	-2.10591	-6.8474	4.95988e-06	3.48649e-05
ENSMUSG00000027133	1109	2	Nop10	-2.10445	-12.9512	2.85229e-09	1.20708e-07
ENSMUSG00000056899	1832	12	Immp2l	-2.10384	-4.1271	0.00056007	0.00204172
ENSMUSG00000053080	7032	19	2700081O15Rik	-2.10347	-3.39013	0.00233687	0.00717025
ENSMUSG00000004631	10612	6	Sgce	-2.10212	-2.35382	0.0177192	0.0435956
ENSMUSG00000004709	4876	1	Cd244	-2.10211	-7.87552	1.07653e-06	9.95114e-06
ENSMUSG00000063535	3025	7	Zfp773	-2.10133	-6.44474	9.36954e-06	5.95991e-05
ENSMUSG00000051817	4453	2	Sox12	-2.10096	-4.14737	0.000538804	0.00197287
ENSMUSG00000035829	5619	2	Ppp1r26	-2.09996	-3.46426	0.00202091	0.00632875
ENSMUSG00000046058	1392	7	Eid2	-2.09956	-3.83612	0.00097981	0.00334453
ENSMUSG00000029913	9295	6	Prdm5	-2.09892	-4.88646	0.000135655	0.00058402
ENSMUSG00000064105	3558	19	Cnnm2	-2.09861	-9.20987	1.79003e-07	2.36178e-06
ENSMUSG00000034848	9282	2	Ttc21b	-2.09853	-4.97748	0.000114994	0.000506908
ENSMUSG00000023348	2429	5	Trip6	-2.09799	-4.49648	0.00027864	0.00109814
ENSMUSG00000058900	1648	13	Rsl1	-2.09749	-9.82335	8.36023e-08	1.33668e-06
ENSMUSG00000022438	4416	15	Parvb	-2.09749	-2.68907	0.00924228	0.0244042
ENSMUSG00000028528	5909	4	Dnajc6	-2.09587	-13.2084	2.22981e-09	1.05088e-07
ENSMUSG00000046269	4277	X	Usp27x	-2.09554	-3.03789	0.00466511	0.0132007
ENSMUSG00000057530	5300	4	Ece1	-2.09554	-5.52157	4.38283e-05	0.000222304
ENSMUSG00000001930	16064	6	Vwf	-2.09533	-3.34222	0.00256649	0.00777101
ENSMUSG00000028730	4020	4	Cfap57	-2.09493	-5.48826	4.64403e-05	0.000232988
ENSMUSG00000042354	1883	14	Gnl3	-2.0948	-9.16324	1.89959e-07	2.47225e-06
ENSMUSG00000024940	5190	19	Ltbp3	-2.09401	-3.49511	0.00190231	0.00601029
ENSMUSG00000035834	3936	13	Polr3g	-2.09316	-10.9293	2.31591e-08	5.07298e-07
ENSMUSG00000060950	2433	12	Trmt61a	-2.09269	-6.69797	6.26404e-06	4.25159e-05
ENSMUSG00000019883	3317	10	Echdc1	-2.0918	-7.08579	3.43835e-06	2.53887e-05
ENSMUSG00000059839	3743	13	Zfp874b	-2.0911	-5.92332	2.20702e-05	0.000122588
ENSMUSG00000055633	1258	7	Zfp580	-2.09089	-3.8288	0.000993648	0.00338804
ENSMUSG00000028743	1793	4	Akr7a5	-2.09005	-7.09852	3.37243e-06	2.50207e-05
ENSMUSG00000052407	5999	4	Ccdc171	-2.08994	-7.31616	2.43039e-06	1.90421e-05
ENSMUSG00000045045	3366	19	Lrfn4	-2.0897	-3.41375	0.00223046	0.0068845
ENSMUSG00000032263	1805	9	Bckdhb	-2.08878	-9.47451	1.28301e-07	1.84333e-06
ENSMUSG00000079450	5824	X	Cldn34c1	-2.08744	-4.27455	0.000423032	0.00158631
ENSMUSG00000041912	6142	3	Tdrkh	-2.08731	-5.65538	3.47869e-05	0.000182163
ENSMUSG00000056476	12763	3	Med12l	-2.08668	-4.94479	0.000121997	0.000533154
ENSMUSG00000008435	6595	7	Rdh13	-2.08668	-7.73489	1.31624e-06	1.16311e-05
ENSMUSG00000022389	7865	15	Tef	-2.08667	-6.60231	7.28521e-06	4.80863e-05
ENSMUSG00000039715	2359	2	Wdr34	-2.08598	-6.33879	1.11165e-05	6.88048e-05
ENSMUSG00000043773	1642	9	1700048O20Rik	-2.08577	-3.47909	0.00196252	0.00617856
ENSMUSG00000055322	16010	1	Tns1	-2.08571	-2.75883	0.00806017	0.0216084
ENSMUSG00000025278	9100	14	Flnb	-2.08454	-15.7234	2.45232e-10	2.6532e-08
ENSMUSG00000027478	5106	2	Dnmt3b	-2.08379	-9.00296	2.33395e-07	2.91299e-06
ENSMUSG00000037455	3258	10	Slc18b1	-2.08337	-3.05903	0.00447366	0.0127138
ENSMUSG00000022325	3795	15	Pop1	-2.08336	-12.7152	3.58829e-09	1.41283e-07
ENSMUSG00000002104	1802	2	Rapsn	-2.08303	-5.46744	4.81516e-05	0.00024041
ENSMUSG00000059482	2391	4	2610301B20Rik	-2.08303	-11.5529	1.17533e-08	3.15842e-07
ENSMUSG00000021392	4242	13	Nol8	-2.08302	-12.4153	4.82952e-09	1.72669e-07
ENSMUSG00000009739	6896	15	Pou6f1	-2.08216	-2.63512	0.0102605	0.0267803
ENSMUSG00000062110	8196	5	Scfd2	-2.08191	-15.416	3.15569e-10	3.09158e-08
ENSMUSG00000043252	4670	4	Tmem64	-2.08083	-5.02915	0.000104733	0.000468401
ENSMUSG00000041774	5556	16	Ydjc	-2.07757	-6.11084	1.6146e-05	9.40126e-05
ENSMUSG00000031078	4192	7	Cttn	-2.07381	-2.66956	0.00959063	0.0251903
ENSMUSG00000031714	4859	8	Gab1	-2.07289	-4.12097	0.00056643	0.0020637
ENSMUSG00000038180	4831	2	Spag4	-2.07244	-4.67653	0.000199339	0.000818001
ENSMUSG00000092203	1811	17	1110038B12Rik	-2.07158	-8.94591	2.51301e-07	3.08048e-06
ENSMUSG00000032068	1947	9	Plet1	-2.07089	-3.04611	0.0045869	0.0130089
ENSMUSG00000020857	1171	11	Nme2	-2.07068	-2.85297	0.0066997	0.0183204
ENSMUSG00000036377	12305	5	C530008M17Rik	-2.07031	-3.3911	0.00233067	0.00715829
ENSMUSG00000032827	14531	6	Ppp1r9a	-2.06989	-4.04827	0.000650921	0.00232523
ENSMUSG00000038295	3946	5	Atg9b	-2.06975	-6.34539	1.09974e-05	6.81424e-05
ENSMUSG00000025869	1845	13	Nop16	-2.06943	-8.06486	8.24217e-07	8.06203e-06
ENSMUSG00000054967	1608	15	Zfp647	-2.06536	-4.24543	0.000446922	0.00166336
ENSMUSG00000079056	3546	2	Kcnip3	-2.06522	-8.34547	5.59238e-07	5.88169e-06
ENSMUSG00000038253	1877	6	Hoxa5	-2.06258	-2.85902	0.00661877	0.018119
ENSMUSG00000030745	3324	7	Il21r	-2.06252	-6.67528	6.49085e-06	4.36588e-05
ENSMUSG00000052928	6173	18	Ctif	-2.06184	-7.01017	3.85838e-06	2.81065e-05
ENSMUSG00000070337	9542	11	Gpr179	-2.06154	-2.62619	0.0104303	0.0271437
ENSMUSG00000019982	4092	10	Myb	-2.06001	-17.9968	4.3182e-11	1.03094e-08
ENSMUSG00000035378	7007	6	Shq1	-2.05804	-9.79741	8.62642e-08	1.36552e-06
ENSMUSG00000027956	3487	3	Tmem144	-2.05744	-3.91396	0.000842504	0.0029126
ENSMUSG00000031842	5545	8	Pde4c	-2.05707	-3.34654	0.00254257	0.00770874
ENSMUSG00000022704	4629	16	Qtrtd1	-2.05673	-11.2934	1.55265e-08	3.82568e-07
ENSMUSG00000024670	3404	19	Cd6	-2.05663	-3.37052	0.0024258	0.00739932
ENSMUSG00000042106	1156	9	Fam212a	-2.05568	-5.12127	8.87425e-05	0.00040758
ENSMUSG00000044968	3956	5	Napepld	-2.05361	-6.36839	1.05945e-05	6.60403e-05
ENSMUSG00000020571	3745	12	Pdia6	-2.0534	-16.1452	1.74736e-10	2.17407e-08
ENSMUSG00000054708	8142	10	Ankrd24	-2.05036	-6.2213	1.34604e-05	8.07723e-05
ENSMUSG00000059970	2520	12	Hspa2	-2.05013	-8.98153	2.39936e-07	2.96542e-06
ENSMUSG00000038845	2805	11	Phb	-2.04947	-7.97997	9.28462e-07	8.85205e-06
ENSMUSG00000032527	2771	9	Pccb	-2.04765	-12.9687	2.80405e-09	1.19149e-07
ENSMUSG00000041351	6429	4	Rap1gap	-2.04748	-3.87798	0.000902934	0.00310169
ENSMUSG00000009941	2568	X	Nxf2	-2.0471	-3.11453	0.00400757	0.0115453
ENSMUSG00000072720	10698	5	Myo18b	-2.04653	-5.32832	6.14314e-05	0.000293758
ENSMUSG00000103749	6733	18	Pcdhgb5	-2.04565	-2.63074	0.0103307	0.0269256
ENSMUSG00000045466	2968	6	Zfp956	-2.04534	-7.47372	1.92423e-06	1.56889e-05
ENSMUSG00000025577	4257	11	Cbx2	-2.04473	-3.67795	0.00133045	0.00437576
ENSMUSG00000018672	2208	11	Copz2	-2.04443	-4.55274	0.000250737	0.0010044
ENSMUSG00000015806	1788	5	Qdpr	-2.04395	-9.89336	7.68136e-08	1.25094e-06
ENSMUSG00000022615	2037	15	Tymp	-2.04331	-4.38548	0.000342932	0.00132057
ENSMUSG00000039963	6031	11	Ccdc40	-2.04189	-5.0106	0.000108265	0.000481424
ENSMUSG00000026490	21522	1	Cdc42bpa	-2.04121	-3.54365	0.00172837	0.00551959
ENSMUSG00000026192	7985	1	Atic	-2.04097	-10.5602	3.51187e-08	6.84871e-07
ENSMUSG00000038292	2210	7	Ccdc155	-2.04038	-2.68018	0.00938016	0.0247105
ENSMUSG00000037419	4470	9	Endod1	-2.04025	-8.88138	2.73318e-07	3.29199e-06
ENSMUSG00000073640	475	18	Rpl27-ps3	-2.03996	-5.42915	5.1465e-05	0.000252857
ENSMUSG00000034538	2725	7	Zfp418	-2.03974	-5.51085	4.46356e-05	0.000225663
ENSMUSG00000026659	2743	1	Dusp12	-2.03942	-5.50636	4.49855e-05	0.000227247
ENSMUSG00000076431	4795	13	Sox4	-2.03924	-3.94739	0.000789752	0.00275781
ENSMUSG00000059142	10173	17	Zfp945	-2.03876	-6.0191	1.87977e-05	0.000106795
ENSMUSG00000059305	1113	16	Vpreb1	-2.03823	-2.74462	0.0082712	0.022117
ENSMUSG00000055313	3585	13	Pgbd1	-2.0381	-5.1304	8.72941e-05	0.000402264
ENSMUSG00000050592	5973	2	Fam78a	-2.03796	-8.46775	4.73588e-07	5.16422e-06
ENSMUSG00000028717	4379	4	Tal1	-2.03723	-5.00322	0.000109713	0.000486824
ENSMUSG00000027452	4128	2	Acss1	-2.03713	-5.0733	9.67033e-05	0.000437999
ENSMUSG00000022094	10550	14	Slc39a14	-2.03663	-3.61407	0.00150642	0.00488097
ENSMUSG00000024766	3431	19	Lipo1	-2.0364	-7.9992	9.03628e-07	8.65508e-06
ENSMUSG00000002732	1485	2	Fkbp7	-2.03391	-6.22443	1.33906e-05	8.05245e-05
ENSMUSG00000035062	2257	X	Zc4h2	-2.0336	-6.18558	1.42715e-05	8.47783e-05
ENSMUSG00000050390	5770	4	C77080	-2.0332	-2.32213	0.0187481	0.0458278
ENSMUSG00000032860	3927	7	P2ry2	-2.03298	-5.8578	2.46372e-05	0.000135097
ENSMUSG00000056832	4673	6	Ttc26	-2.03233	-2.77483	0.0077953	0.0209661
ENSMUSG00000024436	2089	17	Mrps18b	-2.03175	-10.606	3.33267e-08	6.64504e-07
ENSMUSG00000025956	3005	1	Mettl21a	-2.03059	-8.08327	8.03187e-07	7.89981e-06
ENSMUSG00000021868	3641	14	Ppif	-2.03048	-8.63352	3.79078e-07	4.30336e-06
ENSMUSG00000039976	7119	11	Tbc1d16	-2.03034	-6.07064	1.72534e-05	9.95167e-05
ENSMUSG00000020773	2735	11	Trim47	-2.0303	-2.30289	0.0194486	0.047317
ENSMUSG00000030541	2588	7	Idh2	-2.02906	-16.4157	1.412e-10	1.90958e-08
ENSMUSG00000041959	1212	3	S100a10	-2.02901	-3.44616	0.00209067	0.0065128
ENSMUSG00000006736	1516	10	Tspan31	-2.02848	-8.31633	5.81915e-07	6.05873e-06
ENSMUSG00000063646	8223	5	Jakmip1	-2.02653	-2.62367	0.0104648	0.0272277
ENSMUSG00000029923	1575	6	Rab19	-2.0255	-2.34605	0.0178982	0.0439664
ENSMUSG00000004748	1738	11	Mtfp1	-2.02462	-5.83483	2.56114e-05	0.000139718
ENSMUSG00000028457	6473	4	Atp8b5	-2.02441	-2.28134	0.0202599	0.049013
ENSMUSG00000005802	5482	2	Slc30a4	-2.02374	-4.10894	0.000579246	0.00210239
ENSMUSG00000079677	782	9	Fdx1l	-2.02291	-5.08729	9.4294e-05	0.000429117
ENSMUSG00000022358	6936	15	Fbxo32	-2.02236	-3.02198	0.00480232	0.0135397
ENSMUSG00000027551	5918	2	Zfp64	-2.02218	-7.79605	1.2054e-06	1.08141e-05
ENSMUSG00000034101	7319	2	Ctnnd1	-2.02176	-6.85073	4.93262e-06	3.46928e-05
ENSMUSG00000000301	2104	11	Pemt	-2.02141	-5.43968	5.05218e-05	0.000249145
ENSMUSG00000022476	2514	15	Polr3h	-2.02117	-7.51107	1.8214e-06	1.5036e-05
ENSMUSG00000051890	3137	12	Klhdc1	-2.02036	-7.01209	3.84647e-06	2.80362e-05
ENSMUSG00000003848	3486	8	Nob1	-2.02034	-8.5132	4.45393e-07	4.91274e-06
ENSMUSG00000055737	9053	15	Ghr	-2.02026	-2.49008	0.013556	0.0342533
ENSMUSG00000072115	1273	14	Ang	-2.019	-3.07396	0.00433635	0.0123518
ENSMUSG00000038702	5763	1	Dsel	-2.01758	-4.02132	0.000684975	0.00243151
ENSMUSG00000024053	3910	17	Emilin2	-2.01624	-4.43385	0.000313057	0.00121797
ENSMUSG00000021806	4884	14	Nid2	-2.0162	-4.5762	0.000239962	0.000965905
ENSMUSG00000031700	5643	8	Gpt2	-2.01618	-5.38583	5.5514e-05	0.000269176
ENSMUSG00000025545	1239	14	Clybl	-2.01488	-5.11046	9.04526e-05	0.000413754
ENSMUSG00000024812	4591	19	Tjp2	-2.01409	-4.88507	0.000135905	0.000584893
ENSMUSG00000038122	7235	10	Tbc1d32	-2.01396	-7.2166	2.82033e-06	2.14884e-05
ENSMUSG00000019732	1962	8	Calr3	-2.01218	-4.71995	0.0001839	0.000761931
ENSMUSG00000025277	2157	14	Abhd6	-2.0105	-2.50566	0.0131472	0.0333558
ENSMUSG00000046169	4822	13	Adamts6	-2.00665	-4.00788	0.000702765	0.00248923
ENSMUSG00000022554	1959	15	Hgh1	-2.00508	-7.57765	1.65236e-06	1.39192e-05
ENSMUSG00000045411	5233	7	2410002F23Rik	-2.00505	-10.677	3.07423e-08	6.26016e-07
ENSMUSG00000010406	1109	14	Mrpl52	-2.00439	-4.58217	0.000237291	0.000956079
ENSMUSG00000038545	7410	17	Cul7	-2.00342	-6.69759	6.26543e-06	4.25159e-05
ENSMUSG00000020075	4742	10	Ddx21	-2.00203	-11.0301	2.07068e-08	4.67576e-07
ENSMUSG00000027597	2805	2	Ahcy	-2.00152	-8.33937	5.63816e-07	5.92483e-06
ENSMUSG00000041298	10496	5	Katnal1	-2.00003	-6.62974	6.97296e-06	4.63696e-05
ENSMUSG00000042363	4115	11	Lgalsl	-2.00002	-6.4312	9.57139e-06	6.06336e-05
ENSMUSG00000038736	3447	15	Nudcd1	-1.99954	-12.0579	6.93538e-09	2.2069e-07
ENSMUSG00000063145	2445	2	Bbs5	-1.9982	-6.33018	1.12684e-05	6.95442e-05
ENSMUSG00000025262	5823	X	Fam120c	-1.99667	-5.90271	2.28371e-05	0.000126565
ENSMUSG00000074579	7113	3	Lekr1	-1.99527	-7.10272	3.34974e-06	2.48672e-05
ENSMUSG00000039648	2923	2	Ccbl1	-1.99484	-5.48374	4.67787e-05	0.000234402
ENSMUSG00000022885	4916	16	St6gal1	-1.99449	-2.44166	0.0148647	0.0371975
ENSMUSG00000071644	2600	19	Eef1g	-1.99379	-10.2897	4.79997e-08	8.71742e-07
ENSMUSG00000097101	1805	13	1810034E14Rik	-1.9935	-4.01427	0.000694092	0.00246037
ENSMUSG00000004562	10366	14	Arhgef40	-1.99333	-4.82817	0.000150752	0.000640591
ENSMUSG00000030161	2013	6	Gabarapl1	-1.99303	-6.79781	5.35525e-06	3.72235e-05
ENSMUSG00000040229	2090	X	Gpr34	-1.9917	-2.44453	0.0147803	0.0370163
ENSMUSG00000030731	3118	7	Syt3	-1.99012	-2.95104	0.00551375	0.0153729
ENSMUSG00000069184	1629	13	Zfp72	-1.98426	-6.16308	1.48063e-05	8.72576e-05
ENSMUSG00000054932	3368	5	Afp	-1.98404	-3.09119	0.00418831	0.0119823
ENSMUSG00000097574	1444	9	C920006O11Rik	-1.98365	-4.98874	0.000112579	0.000497589
ENSMUSG00000035165	1779	7	Kcne3	-1.98362	-2.39151	0.0163614	0.0405758
ENSMUSG00000087396	6432	X	4933407K13Rik	-1.98272	-6.17117	1.46104e-05	8.63566e-05
ENSMUSG00000091474	4857	7	2610021A01Rik	-1.98076	-8.90917	2.63547e-07	3.19907e-06
ENSMUSG00000025047	6041	19	Pdcd11	-1.9805	-12.93	2.91043e-09	1.22121e-07
ENSMUSG00000090523	2331	18	Gypc	-1.98049	-9.75975	9.02865e-08	1.40452e-06
ENSMUSG00000037742	2493	9	Eef1a1	-1.98011	-15.3861	3.23421e-10	3.12345e-08
ENSMUSG00000019487	2290	17	Trip10	-1.97885	-6.12985	1.56395e-05	9.15271e-05
ENSMUSG00000092486	947	5	2610524H06Rik	-1.97818	-5.59496	3.85755e-05	0.000199152
ENSMUSG00000045349	3740	4	Sh2d5	-1.97621	-12.8789	3.0582e-09	1.26834e-07
ENSMUSG00000071252	4558	13	2210408I21Rik	-1.97614	-6.03821	1.82039e-05	0.000104054
ENSMUSG00000020577	2474	12	Tspan13	-1.97601	-3.02942	0.00472673	0.0133477
ENSMUSG00000097415	3189	7	AU020206	-1.97591	-10.7025	2.9864e-08	6.14162e-07
ENSMUSG00000010021	4068	11	Kif19a	-1.97554	-2.96052	0.00540997	0.0151191
ENSMUSG00000048550	4043	2	Thnsl1	-1.975	-7.77238	1.2468e-06	1.11362e-05
ENSMUSG00000025245	9249	9	Lztfl1	-1.97422	-7.92426	1.00423e-06	9.45845e-06
ENSMUSG00000072694	1746	5	1500011B03Rik	-1.97338	-5.11065	9.03975e-05	0.000413754
ENSMUSG00000070371	3221	7	Prss36	-1.97304	-3.52691	0.00178365	0.00567141
ENSMUSG00000003528	2176	16	Slc25a1	-1.97232	-9.30353	1.5892e-07	2.16097e-06
ENSMUSG00000019301	1339	11	Hsd17b1	-1.97172	-7.56441	1.68443e-06	1.41606e-05
ENSMUSG00000065219	83	7	Snord32a	-1.96966	-3.3512	0.00251483	0.00763905
ENSMUSG00000038763	6445	7	Alpk3	-1.96911	-2.80347	0.00735445	0.0199268
ENSMUSG00000039199	1737	8	Zdhhc1	-1.96883	-6.05653	1.76573e-05	0.000101335
ENSMUSG00000044024	3340	18	Rell2	-1.96853	-2.99347	0.0050708	0.014245
ENSMUSG00000025264	3805	X	Tsr2	-1.96828	-9.1261	1.9913e-07	2.57668e-06
ENSMUSG00000018341	3794	6	Il12rb2	-1.96726	-3.62531	0.00147216	0.00478116
ENSMUSG00000020798	5508	11	Spns3	-1.96693	-12.0143	7.25249e-09	2.27293e-07
ENSMUSG00000071497	864	19	Nutf2-ps1	-1.96586	-8.40302	5.16919e-07	5.53963e-06
ENSMUSG00000032014	2388	9	Oaf	-1.96566	-3.74589	0.00116461	0.00390672
ENSMUSG00000073676	1474	1	Hspe1	-1.96559	-5.86167	2.4469e-05	0.000134294
ENSMUSG00000034501	4420	12	Pcnxl4	-1.96521	-5.51119	4.4592e-05	0.000225534
ENSMUSG00000023944	2999	17	Hsp90ab1	-1.96502	-12.2687	5.59514e-09	1.91776e-07
ENSMUSG00000019768	13661	10	Esr1	-1.96388	-7.9069	1.0292e-06	9.58483e-06
ENSMUSG00000031553	2939	8	Adam3	-1.9629	-5.44655	4.99036e-05	0.000246977
ENSMUSG00000028464	2909	4	Tpm2	-1.96057	-3.31097	0.00272055	0.00818203
ENSMUSG00000050244	6537	13	Heatr1	-1.96012	-12.7553	3.44916e-09	1.37546e-07
ENSMUSG00000087598	10160	7	Zfp111	-1.95968	-9.48441	1.26689e-07	1.8265e-06
ENSMUSG00000049858	2349	10	Suox	-1.95953	-5.17359	8.07743e-05	0.000375138
ENSMUSG00000032589	15938	9	Bsn	-1.95885	-10.2267	5.16725e-08	9.18442e-07
ENSMUSG00000000782	2625	11	Tcf7	-1.95799	-3.52785	0.00177994	0.00566539
ENSMUSG00000028391	4738	4	Wdr31	-1.95794	-2.8757	0.00638382	0.0175505
ENSMUSG00000041625	1988	14	Ggact	-1.95774	-3.13563	0.0038363	0.0111132
ENSMUSG00000056204	4882	8	Pgpep1	-1.95713	-7.70675	1.3701e-06	1.20472e-05
ENSMUSG00000045639	6723	7	Zfp629	-1.95686	-12.6221	3.93133e-09	1.49127e-07
ENSMUSG00000028430	5242	4	Nol6	-1.95685	-12.9975	2.72692e-09	1.17399e-07
ENSMUSG00000055560	3321	13	Zfp459	-1.95678	-2.96978	0.00530992	0.0148663
ENSMUSG00000051444	2436	3	Bbs12	-1.95645	-4.38824	0.000340878	0.00131469
ENSMUSG00000033960	6730	18	9430020K01Rik	-1.95503	-4.36179	0.000358275	0.00137412
ENSMUSG00000021285	4658	12	Ppp1r13b	-1.95449	-5.55742	4.11554e-05	0.000210983
ENSMUSG00000028937	2124	4	Acot7	-1.95445	-15.6801	2.5397e-10	2.72405e-08
ENSMUSG00000000861	13175	11	Bcl11a	-1.954	-10.3269	4.59631e-08	8.51001e-07
ENSMUSG00000004996	3273	8	Mri1	-1.95319	-9.28491	1.62697e-07	2.19553e-06
ENSMUSG00000026187	2555	1	Xrcc5	-1.95095	-6.79909	5.34388e-06	3.71652e-05
ENSMUSG00000030410	2556	7	Dmwd	-1.94847	-2.41786	0.0155241	0.0386612
ENSMUSG00000041921	4537	2	Metap1d	-1.94546	-7.40307	2.13499e-06	1.71378e-05
ENSMUSG00000044167	8665	3	Foxo1	-1.94517	-3.75421	0.00114565	0.00384936
ENSMUSG00000056612	919	19	Ppp1r14b	-1.94324	-5.8135	2.65434e-05	0.000144341
ENSMUSG00000092887	78	17	Snord53	-1.94263	-2.83854	0.00686168	0.0187215
ENSMUSG00000025920	6747	1	Stau2	-1.94258	-4.85915	0.000142413	0.000608692
ENSMUSG00000023330	1350	2	Dtwd1	-1.94104	-10.1103	5.92673e-08	1.02989e-06
ENSMUSG00000044707	2781	11	Ccnjl	-1.94101	-2.8435	0.00679515	0.0185569
ENSMUSG00000044055	3082	1	Otos	-1.9407	-4.94649	0.000121496	0.000531523
ENSMUSG00000050332	8496	X	Amer1	-1.93979	-8.6618	3.64984e-07	4.19488e-06
ENSMUSG00000073700	3986	4	Klhl21	-1.93914	-10.7509	2.82747e-08	5.87303e-07
ENSMUSG00000044813	3199	4	Shb	-1.93853	-4.06451	0.000630022	0.00226479
ENSMUSG00000025209	3488	19	Peo1	-1.93758	-7.89069	1.05306e-06	9.77775e-06
ENSMUSG00000025403	2305	10	Shmt2	-1.9374	-11.0926	1.9326e-08	4.40392e-07
ENSMUSG00000021928	2077	14	Ebpl	-1.93719	-4.0956	0.000593644	0.00214979
ENSMUSG00000057895	2130	9	Zfp105	-1.93517	-2.68495	0.00925482	0.0244269
ENSMUSG00000053644	5181	18	Aldh7a1	-1.93459	-5.8755	2.39015e-05	0.000131702
ENSMUSG00000021270	3931	12	Hsp90aa1	-1.93435	-13.9306	1.1413e-09	6.8599e-08
ENSMUSG00000052369	1635	15	Tmem106c	-1.93311	-10.8482	2.53446e-08	5.43684e-07
ENSMUSG00000022722	2098	16	Arl6	-1.93284	-4.05849	0.000637286	0.00228768
ENSMUSG00000105504	6637	3	Gbp5	-1.93221	-6.60346	7.26761e-06	4.79955e-05
ENSMUSG00000044700	8944	4	Tmem201	-1.93073	-11.2782	1.57818e-08	3.85771e-07
ENSMUSG00000068220	800	15	Lgals1	-1.93071	-6.03802	1.82065e-05	0.000104054
ENSMUSG00000097573	2309	1	G730003C15Rik	-1.93066	-3.25243	0.00304945	0.00905364
ENSMUSG00000020706	4358	11	Ftsj3	-1.92881	-11.7462	9.58078e-09	2.78514e-07
ENSMUSG00000022265	3608	15	Ank	-1.92865	-3.27996	0.00288921	0.00863293
ENSMUSG00000049721	2041	11	Gal3st1	-1.92807	-3.6802	0.00132235	0.00435487
ENSMUSG00000033233	6000	3	Trim45	-1.92767	-7.74454	1.29748e-06	1.14817e-05
ENSMUSG00000058173	988	9	Smco4	-1.92639	-5.24928	7.05935e-05	0.000334345
ENSMUSG00000025538	2671	5	Sumf2	-1.92584	-6.16565	1.47405e-05	8.69201e-05
ENSMUSG00000021298	2439	12	Gpr132	-1.92546	-6.31743	1.15011e-05	7.08747e-05
ENSMUSG00000026492	2804	1	Tfb2m	-1.92465	-9.03802	2.22976e-07	2.81652e-06
ENSMUSG00000024866	1505	19	Acy3	-1.92425	-3.75253	0.00114908	0.00385986
ENSMUSG00000024359	3932	18	Hspa9	-1.92315	-9.84058	8.18452e-08	1.32249e-06
ENSMUSG00000031403	4121	X	Dkc1	-1.92299	-12.5213	4.34364e-09	1.57923e-07
ENSMUSG00000038060	6696	9	Dlec1	-1.92276	-4.64337	0.000211698	0.000863307
ENSMUSG00000025656	8776	X	Arhgef9	-1.92213	-3.12965	0.00387851	0.0112277
ENSMUSG00000027171	3165	2	Prrg4	-1.92206	-2.80073	0.00738274	0.0199904
ENSMUSG00000038217	1936	11	Tlcd2	-1.92129	-5.18524	7.9099e-05	0.000368872
ENSMUSG00000097787	1641	19	2700046G09Rik	-1.91831	-2.43057	0.0151267	0.037765
ENSMUSG00000030946	2085	7	Lhpp	-1.91772	-7.08338	3.44893e-06	2.54517e-05
ENSMUSG00000043153	2690	12	Ispd	-1.91745	-4.89937	0.000132332	0.00057193
ENSMUSG00000095567	2867	4	Noc2l	-1.91739	-10.8196	2.61704e-08	5.56436e-07
ENSMUSG00000034487	3644	9	Kdelc2	-1.91698	-6.34965	1.09152e-05	6.77339e-05
ENSMUSG00000079038	1218	8	D130040H23Rik	-1.91691	-2.95519	0.00545802	0.0152398
ENSMUSG00000042272	9857	2	Sestd1	-1.91594	-6.19584	1.40266e-05	8.37023e-05
ENSMUSG00000079057	6246	8	Cyp4v3	-1.91557	-6.76727	5.61536e-06	3.88362e-05
ENSMUSG00000049670	1816	19	Morn4	-1.91418	-2.68412	0.00926277	0.0244427
ENSMUSG00000062590	13006	1	Armc9	-1.9135	-4.79799	0.000159231	0.000670894
ENSMUSG00000006301	12659	1	Tmbim1	-1.91104	-8.94641	2.51041e-07	3.08033e-06
ENSMUSG00000048905	4592	17	4930539E08Rik	-1.91027	-2.9496	0.00551721	0.0153775
ENSMUSG00000026843	5914	2	Fubp3	-1.90976	-10.0055	6.71287e-08	1.13326e-06
ENSMUSG00000037890	11278	5	Wdr19	-1.90939	-6.90538	4.53074e-06	3.22307e-05
ENSMUSG00000048758	796	9	Rpl29	-1.90934	-9.78179	8.78875e-08	1.3802e-06
ENSMUSG00000000340	3348	3	Dbt	-1.90928	-5.48676	4.65147e-05	0.000233173
ENSMUSG00000020534	3883	11	Shmt1	-1.90914	-15.9969	1.96617e-10	2.30783e-08
ENSMUSG00000037499	742	1	Nenf	-1.90566	-4.3572	0.000361246	0.00138339
ENSMUSG00000022550	3452	15	Adck5	-1.90551	-5.20179	7.67968e-05	0.000360025
ENSMUSG00000056124	5808	18	B4galt6	-1.90492	-7.25886	2.64612e-06	2.04111e-05
ENSMUSG00000000942	1594	6	Hoxa4	-1.90407	-2.47379	0.0139108	0.0350503
ENSMUSG00000064360	348	MT	mt-Nd3	-1.90399	-4.27832	0.000419258	0.00157643
ENSMUSG00000042073	1820	9	Abhd14b	-1.90173	-4.31302	0.000392631	0.00149255
ENSMUSG00000038900	3598	2	Rpl12	-1.90161	-5.45363	4.92769e-05	0.000244671
ENSMUSG00000020116	1717	11	Pno1	-1.90047	-7.76121	1.2667e-06	1.1281e-05
ENSMUSG00000037523	3345	2	Mavs	-1.89993	-5.09532	9.28798e-05	0.000424233
ENSMUSG00000055692	2441	16	Tmem191c	-1.89783	-5.5422	4.22444e-05	0.0002155
ENSMUSG00000051579	2563	X	Tceal8	-1.89595	-8.28958	6.0345e-07	6.25677e-06
ENSMUSG00000001674	2483	1	Ddx18	-1.8959	-10.9537	2.25303e-08	4.97909e-07
ENSMUSG00000019122	3045	11	Ccl9	-1.89537	-9.69309	9.79227e-08	1.4858e-06
ENSMUSG00000038046	1935	11	Rnmtl1	-1.89528	-5.76712	2.87129e-05	0.000154318
ENSMUSG00000097180	1594	5	2700038G22Rik	-1.89498	-5.96607	2.05259e-05	0.000114831
ENSMUSG00000038742	1581	9	Angptl6	-1.8946	-3.54767	0.00171083	0.0054692
ENSMUSG00000019806	9196	10	Aig1	-1.89417	-4.56785	0.000243495	0.000977912
ENSMUSG00000032324	1728	9	Tspan3	-1.89387	-6.11762	1.59539e-05	9.3148e-05
ENSMUSG00000020230	3177	10	Prmt2	-1.89131	-2.59836	0.0109307	0.0282685
ENSMUSG00000055675	7137	8	Kbtbd11	-1.89055	-2.65904	0.0097173	0.0254907
ENSMUSG00000052572	13213	7	Dlg2	-1.89022	-3.26369	0.00298071	0.00887224
ENSMUSG00000010048	2637	9	Ifrd2	-1.89004	-8.06309	8.25873e-07	8.0683e-06
ENSMUSG00000029594	5280	5	Rbm19	-1.88888	-9.12117	2.00361e-07	2.58599e-06
ENSMUSG00000000686	3035	11	Abhd15	-1.88744	-4.23144	0.000458151	0.00170159
ENSMUSG00000031570	2546	8	Plpp5	-1.88701	-10.2557	4.99425e-08	8.94079e-07
ENSMUSG00000002308	2592	17	Cd320	-1.8869	-5.54991	4.16818e-05	0.00021324
ENSMUSG00000026826	4059	2	Nr4a2	-1.88524	-5.9705	2.03737e-05	0.000114133
ENSMUSG00000040327	12198	17	Cul9	-1.8851	-7.09398	3.3935e-06	2.51471e-05
ENSMUSG00000028458	4434	4	Tesk1	-1.8847	-5.18167	7.95897e-05	0.000370327
ENSMUSG00000001348	1612	9	Acp5	-1.88424	-5.00939	0.000108398	0.000481676
ENSMUSG00000022621	2960	15	Rabl2	-1.8842	-7.15097	3.11261e-06	2.33577e-05
ENSMUSG00000047242	3158	X	Taf9b	-1.88303	-5.56067	4.09126e-05	0.000209998
ENSMUSG00000042719	8298	5	Naa25	-1.88295	-10.7965	2.68563e-08	5.68275e-07
ENSMUSG00000096687	3833	10	AA474331	-1.8812	-5.78941	2.76439e-05	0.000149249
ENSMUSG00000022842	6547	16	Ece2	-1.88095	-8.55056	4.23436e-07	4.72744e-06
ENSMUSG00000018509	1811	11	Cenpv	-1.87952	-3.23916	0.00312683	0.00925626
ENSMUSG00000025355	3410	10	Mmp19	-1.8793	-7.02491	3.77018e-06	2.75124e-05
ENSMUSG00000018169	2839	15	Mfng	-1.87902	-7.33115	2.37516e-06	1.87036e-05
ENSMUSG00000032763	2325	10	Ilvbl	-1.87633	-9.86749	7.92208e-08	1.28509e-06
ENSMUSG00000027784	10496	3	Ppm1l	-1.87567	-4.30739	0.000396754	0.00150638
ENSMUSG00000033909	7689	11	Usp36	-1.8753	-8.02943	8.65727e-07	8.34343e-06
ENSMUSG00000095098	609	19	Ccdc85b	-1.87524	-4.45909	0.000298262	0.00116514
ENSMUSG00000030207	6912	6	Fam234b	-1.87422	-3.73819	0.00118081	0.00395254
ENSMUSG00000046441	4115	8	Cmtr2	-1.87276	-12.0246	7.17508e-09	2.25435e-07
ENSMUSG00000033706	5849	6	Smyd5	-1.87211	-10.4228	4.11181e-08	7.77494e-07
ENSMUSG00000015597	8594	17	Zfp318	-1.87184	-8.18175	7.00131e-07	7.0879e-06
ENSMUSG00000027562	2422	3	Car2	-1.87064	-2.68133	0.00929952	0.0245241
ENSMUSG00000095990	2684	17	Zfp97	-1.86962	-5.63411	3.60439e-05	0.000187875
ENSMUSG00000070709	7518	7	1700049G17Rik	-1.86772	-3.70144	0.00126798	0.00420252
ENSMUSG00000060594	1786	9	Layn	-1.86748	-5.58209	3.94237e-05	0.000203194
ENSMUSG00000033191	4917	4	Tie1	-1.8673	-5.14514	8.49436e-05	0.000392596
ENSMUSG00000034957	2636	7	Cebpa	-1.8671	-10.6521	3.16152e-08	6.41691e-07
ENSMUSG00000025008	3273	19	Tctn3	-1.8664	-8.09595	7.8879e-07	7.79518e-06
ENSMUSG00000063455	13450	6	D630045J12Rik	-1.8655	-2.87423	0.00638571	0.0175505
ENSMUSG00000030872	9769	7	Gga2	-1.86541	-15.4201	3.14401e-10	3.09158e-08
ENSMUSG00000040010	3708	8	Slc7a5	-1.86528	-8.01596	8.82229e-07	8.48828e-06
ENSMUSG00000098176	2584	15	Ccdc166	-1.8644	-5.18626	7.89348e-05	0.000368244
ENSMUSG00000034875	2680	7	Nudt19	-1.86374	-10.4402	4.02973e-08	7.66634e-07
ENSMUSG00000084946	1630	2	Dlx1as	-1.86316	-2.55345	0.01191	0.0305282
ENSMUSG00000001583	3329	11	Tnk1	-1.86293	-3.61155	0.00151004	0.00488886
ENSMUSG00000029587	5821	5	Zfp12	-1.86166	-8.55976	4.18227e-07	4.67948e-06
ENSMUSG00000033065	2957	15	Pfkm	-1.85985	-3.5136	0.00182758	0.00579773
ENSMUSG00000024350	5169	18	Dnajc18	-1.85873	-8.1956	6.86826e-07	6.98161e-06
ENSMUSG00000041995	1894	13	Zbed3	-1.85615	-6.04614	1.79578e-05	0.000102964
ENSMUSG00000064264	1308	7	Zfp428	-1.856	-2.77968	0.00767702	0.0207017
ENSMUSG00000036693	2730	5	Nop14	-1.85496	-9.78097	8.79678e-08	1.3802e-06
ENSMUSG00000032766	919	6	Gng11	-1.85487	-4.12742	0.00055826	0.00203691
ENSMUSG00000032387	2041	9	Rbpms2	-1.85333	-2.28434	0.0199391	0.0483403
ENSMUSG00000001424	9757	6	Snd1	-1.85331	-14.6309	6.13504e-10	4.68296e-08
ENSMUSG00000086316	1971	X	2210013O21Rik	-1.85283	-7.29128	2.52054e-06	1.96249e-05
ENSMUSG00000063480	2130	15	Nhp2l1	-1.8516	-11.5127	1.22627e-08	3.26009e-07
ENSMUSG00000024170	8006	17	Telo2	-1.84978	-8.49608	4.55624e-07	4.99901e-06
ENSMUSG00000073775	1629	4	Kti12	-1.84948	-10.1149	5.89367e-08	1.02846e-06
ENSMUSG00000029126	3215	5	Nsg1	-1.84944	-2.41394	0.0155678	0.0387544
ENSMUSG00000072244	4894	7	Trim6	-1.84864	-4.21579	0.000471825	0.00174664
ENSMUSG00000015176	3634	19	Nolc1	-1.84601	-12.1701	6.18253e-09	2.035e-07
ENSMUSG00000055817	5319	17	Mta3	-1.84548	-6.96377	4.1403e-06	2.98803e-05
ENSMUSG00000047749	6536	6	Zc3hav1l	-1.8454	-9.62104	1.06965e-07	1.59194e-06
ENSMUSG00000033149	7577	16	Phldb2	-1.84491	-5.43677	5.07381e-05	0.000250013
ENSMUSG00000040269	783	3	Mrps28	-1.84408	-6.69244	6.31342e-06	4.27016e-05
ENSMUSG00000054850	2393	X	Smim10l2a	-1.84347	-2.70818	0.0088195	0.023422
ENSMUSG00000058454	5817	7	Dhcr7	-1.84314	-12.0472	7.01005e-09	2.21368e-07
ENSMUSG00000017692	4734	11	Rhbdl3	-1.84299	-4.02458	0.000679512	0.00241557
ENSMUSG00000028957	9608	4	Per3	-1.84135	-6.50645	8.47915e-06	5.46619e-05
ENSMUSG00000020323	2843	10	Prss57	-1.84068	-11.7984	9.07054e-09	2.68373e-07
ENSMUSG00000033318	1370	10	Gstt2	-1.83982	-7.15302	3.1027e-06	2.33256e-05
ENSMUSG00000029376	6645	5	Mthfd2l	-1.83795	-4.54991	0.000251678	0.00100752
ENSMUSG00000064125	4891	8	Prr36	-1.83698	-2.53363	0.0123623	0.03159
ENSMUSG00000063488	2228	9	Zkscan7	-1.8358	-3.3806	0.00236907	0.0072495
ENSMUSG00000029322	1592	5	Plac8	-1.83338	-11.6832	1.02356e-08	2.90755e-07
ENSMUSG00000009621	6915	2	Vav2	-1.83242	-6.44909	9.29526e-06	5.92477e-05
ENSMUSG00000011254	3015	11	Thg1l	-1.83168	-7.41031	2.11171e-06	1.69619e-05
ENSMUSG00000030880	5024	7	Polr3e	-1.83147	-11.5394	1.19184e-08	3.18217e-07
ENSMUSG00000025980	2642	1	Hspd1	-1.83127	-8.45572	4.81142e-07	5.22371e-06
ENSMUSG00000021930	4002	14	Spryd7	-1.83078	-6.69711	6.26702e-06	4.25159e-05
ENSMUSG00000030319	5474	6	Cand2	-1.83076	-4.06431	0.000629674	0.00226479
ENSMUSG00000075232	3206	10	Amd1	-1.83059	-12.1095	6.57692e-09	2.13099e-07
ENSMUSG00000038843	5571	19	Gcnt1	-1.83058	-7.83463	1.14025e-06	1.04028e-05
ENSMUSG00000032518	1861	9	Rpsa	-1.82873	-11.1337	1.84708e-08	4.30062e-07
ENSMUSG00000035769	3860	9	Xylb	-1.82776	-4.11647	0.000569937	0.00207505
ENSMUSG00000085385	7052	2	Snhg17	-1.82768	-8.1158	7.67223e-07	7.63053e-06
ENSMUSG00000030545	3182	7	Pex11a	-1.82752	-3.08766	0.00420311	0.0120163
ENSMUSG00000085355	1747	6	3010003L21Rik	-1.827	-2.31251	0.0188741	0.0461177
ENSMUSG00000028621	7430	4	Cyb5rl	-1.82528	-7.47712	1.91358e-06	1.56328e-05
ENSMUSG00000037190	1974	9	Cyb561d2	-1.82468	-8.38308	5.30995e-07	5.65153e-06
ENSMUSG00000057561	2879	18	Eif1a	-1.82364	-8.62688	3.82287e-07	4.32401e-06
ENSMUSG00000056418	2356	9	BC043934	-1.82343	-2.82135	0.00707227	0.0192335
ENSMUSG00000025094	3803	19	Slc18a2	-1.82333	-3.463	0.00201637	0.00631771
ENSMUSG00000043065	5416	16	Spice1	-1.82101	-6.66226	6.62048e-06	4.43576e-05
ENSMUSG00000029276	2688	5	Glmn	-1.82051	-8.18026	7.01521e-07	7.09564e-06
ENSMUSG00000048486	3967	2	Fitm2	-1.8201	-7.25274	2.67005e-06	2.05574e-05
ENSMUSG00000024357	1695	18	Sil1	-1.81741	-8.17278	7.08821e-07	7.1584e-06
ENSMUSG00000087259	2121	11	2610035D17Rik	-1.81716	-3.30875	0.0027259	0.00819022
ENSMUSG00000018405	2868	11	Mrm1	-1.81544	-8.13318	7.48877e-07	7.496e-06
ENSMUSG00000029438	9490	5	Bcl7a	-1.81461	-10.332	4.56814e-08	8.49536e-07
ENSMUSG00000026811	4815	2	St6galnac6	-1.81329	-7.82559	1.15502e-06	1.04743e-05
ENSMUSG00000034800	5165	2	Zfp661	-1.81255	-5.97098	2.03529e-05	0.00011412
ENSMUSG00000006057	4912	11	Atp5g1	-1.81194	-8.08823	7.97259e-07	7.85391e-06
ENSMUSG00000041000	5015	4	Trim62	-1.81168	-2.98929	0.00509367	0.0142995
ENSMUSG00000028683	6520	4	Eif2b3	-1.81026	-7.91837	1.0123e-06	9.49852e-06
ENSMUSG00000026582	2912	1	Sele	-1.80925	-2.93712	0.00564029	0.0156889
ENSMUSG00000027001	2992	2	Dusp19	-1.80923	-5.78459	2.7865e-05	0.00015015
ENSMUSG00000049295	3262	14	Zfp219	-1.80905	-7.86618	1.09011e-06	1.00319e-05
ENSMUSG00000000295	3509	10	Hddc2	-1.80808	-5.65798	3.45892e-05	0.000181204
ENSMUSG00000087590	430	18	Epb41l4aos	-1.80708	-5.78627	2.77857e-05	0.000149852
ENSMUSG00000040658	1106	17	Dnph1	-1.80658	-6.00827	1.9124e-05	0.000108268
ENSMUSG00000020262	11272	10	Adarb1	-1.80645	-2.27857	0.0201104	0.0486797
ENSMUSG00000063931	3082	7	Pepd	-1.80636	-8.37223	5.38884e-07	5.71594e-06
ENSMUSG00000015355	1189	1	Cd48	-1.80587	-8.42769	4.99744e-07	5.3898e-06
ENSMUSG00000026203	4249	1	Dnajb2	-1.80479	-4.22811	0.000460787	0.00171087
ENSMUSG00000034617	3692	13	Mtrr	-1.80268	-9.34979	1.49883e-07	2.06516e-06
ENSMUSG00000031563	6546	8	Wwc2	-1.80074	-11.8278	8.79638e-09	2.63813e-07
ENSMUSG00000022180	4033	14	Slc7a8	-1.80043	-4.23183	0.000457536	0.00169981
ENSMUSG00000024544	2493	18	Ldlrad4	-1.79952	-4.62139	0.000220342	0.000894161
ENSMUSG00000016181	6530	1	Diexf	-1.7975	-10.9491	2.26433e-08	4.98634e-07
ENSMUSG00000026223	2491	1	Itm2c	-1.79548	-8.3889	5.26779e-07	5.61346e-06
ENSMUSG00000034471	5177	11	Caskin2	-1.79288	-4.30451	0.000398709	0.00151145
ENSMUSG00000059824	1678	7	Dbp	-1.78877	-3.62552	0.00146838	0.00477138
ENSMUSG00000029415	6537	5	Sdad1	-1.78848	-12.1579	6.25965e-09	2.04416e-07
ENSMUSG00000004561	3970	14	Mettl17	-1.78791	-6.65453	6.70132e-06	4.48027e-05
ENSMUSG00000034066	5235	1	Farp2	-1.78787	-4.53027	0.000260992	0.00103813
ENSMUSG00000028073	6781	3	Pear1	-1.78643	-2.60172	0.0108218	0.0280334
ENSMUSG00000020889	3077	11	Nr1d1	-1.78618	-4.27324	0.000422976	0.00158631
ENSMUSG00000022856	1359	16	Tmem41a	-1.78551	-3.62617	0.00146649	0.00476647
ENSMUSG00000026627	2246	1	Tmem206	-1.78402	-6.83884	5.02128e-06	3.51971e-05
ENSMUSG00000024968	3135	19	Rcor2	-1.78387	-2.47973	0.0136867	0.0345277
ENSMUSG00000043219	874	6	Hoxa6	-1.78289	-2.32461	0.0184073	0.0450835
ENSMUSG00000021213	1400	13	Akr1c13	-1.78274	-5.92881	2.18413e-05	0.00012148
ENSMUSG00000020827	6286	11	Mink1	-1.78254	-9.64788	1.03487e-07	1.5513e-06
ENSMUSG00000024430	2160	18	Cabyr	-1.78238	-3.33082	0.00260949	0.00788025
ENSMUSG00000038764	7238	4	Ptpn3	-1.78237	-3.44865	0.0020727	0.00646979
ENSMUSG00000044433	6119	8	Camsap3	-1.78136	-2.71174	0.00874377	0.0232507
ENSMUSG00000001029	1904	11	Icam2	-1.78045	-12.6498	3.82445e-09	1.45853e-07
ENSMUSG00000020546	11834	11	Stxbp4	-1.77897	-2.71279	0.00872548	0.023207
ENSMUSG00000027198	7328	2	Ext2	-1.77872	-14.0731	1.00348e-09	6.2116e-08
ENSMUSG00000031875	1616	8	Cmtm3	-1.7785	-8.13545	7.46473e-07	7.47795e-06
ENSMUSG00000074384	1957	8	AI429214	-1.77723	-5.68331	3.31165e-05	0.000174813
ENSMUSG00000027405	4099	2	Nop56	-1.77704	-12.6962	3.65387e-09	1.42614e-07
ENSMUSG00000023191	3930	6	P3h3	-1.77642	-3.72604	0.00120784	0.00403435
ENSMUSG00000062825	2658	11	Actg1	-1.77609	-14.487	6.95393e-10	4.87452e-08
ENSMUSG00000042978	4227	7	Sbk1	-1.77603	-2.50847	0.012948	0.0329246
ENSMUSG00000020829	3080	11	Slc46a1	-1.77603	-4.04458	0.000653665	0.00233369
ENSMUSG00000039126	12512	19	Prune2	-1.77601	-2.54337	0.0121071	0.0309698
ENSMUSG00000099689	3208	7	Zfp383	-1.7752	-4.3572	0.000360956	0.0013827
ENSMUSG00000066643	7273	12	Wdr35	-1.77433	-2.55024	0.0119474	0.0306051
ENSMUSG00000056145	5569	3	AI504432	-1.77385	-3.24629	0.00307853	0.00913064
ENSMUSG00000027204	12128	2	Fbn1	-1.77362	-2.36533	0.017028	0.0420528
ENSMUSG00000053985	3475	7	Zfp14	-1.77319	-4.3266	0.000382381	0.00145537
ENSMUSG00000064357	681	MT	mt-Atp6	-1.77289	-11.5369	1.195e-08	3.18378e-07
ENSMUSG00000096935	1095	3	1700113A16Rik	-1.77271	-4.28622	0.00041269	0.0015555
ENSMUSG00000016933	7857	2	Plcg1	-1.77239	-10.8609	2.49835e-08	5.36865e-07
ENSMUSG00000041481	2105	12	Serpina3g	-1.77163	-2.56757	0.0115539	0.0297257
ENSMUSG00000054065	3616	7	Pkp3	-1.77157	-2.68814	0.009151	0.0241979
ENSMUSG00000022793	3032	16	B4galt4	-1.76968	-6.92257	4.41083e-06	3.14906e-05
ENSMUSG00000036580	7683	3	Spg20	-1.76907	-8.12513	7.57253e-07	7.55553e-06
ENSMUSG00000035133	5197	12	Arhgap5	-1.76867	-4.24858	0.00044316	0.00165232
ENSMUSG00000025986	6095	1	Slc39a10	-1.76798	-6.26394	1.25425e-05	7.631e-05
ENSMUSG00000034764	2885	10	1700006J14Rik	-1.76788	-2.33645	0.0179859	0.0441644
ENSMUSG00000040711	9709	11	Sh3pxd2b	-1.76769	-3.78553	0.00107629	0.00364485
ENSMUSG00000020775	2550	11	Mrpl38	-1.76758	-6.52023	8.29334e-06	5.37146e-05
ENSMUSG00000061024	2048	1	Rrs1	-1.76709	-12.7666	3.41064e-09	1.36447e-07
ENSMUSG00000029802	8153	6	Abcg2	-1.76632	-6.89346	4.61361e-06	3.27453e-05
ENSMUSG00000044134	2412	5	Fam109a	-1.76608	-3.66385	0.00136266	0.00447105
ENSMUSG00000027776	1701	3	Il12a	-1.76591	-5.44892	4.96613e-05	0.000245974
ENSMUSG00000015337	1063	2	Endog	-1.76502	-3.74332	0.00116795	0.00391476
ENSMUSG00000003824	1968	8	Syce2	-1.76406	-9.83423	8.2459e-08	1.32724e-06
ENSMUSG00000068922	5418	3	Msto1	-1.76367	-9.09773	2.06439e-07	2.64235e-06
ENSMUSG00000051373	2078	2	Plpp7	-1.76304	-3.20709	0.00332352	0.00978263
ENSMUSG00000029674	7162	5	Limk1	-1.76233	-8.60141	3.95483e-07	4.4611e-06
ENSMUSG00000049422	939	10	Chchd10	-1.76072	-4.28836	0.000411	0.00155006
ENSMUSG00000031959	5222	8	Wdr59	-1.7607	-7.82597	1.15432e-06	1.04743e-05
ENSMUSG00000024681	1884	19	Ms4a3	-1.75893	-8.71291	3.40948e-07	3.94611e-06
ENSMUSG00000055745	4426	15	Ldoc1l	-1.7584	-5.38817	5.52278e-05	0.000267997
ENSMUSG00000037029	3270	7	Zfp146	-1.75734	-14.2786	8.35411e-10	5.41364e-08
ENSMUSG00000023156	2401	14	Rpp14	-1.75723	-10.7895	2.70653e-08	5.71726e-07
ENSMUSG00000018995	6967	7	Nars2	-1.75671	-6.73573	5.89751e-06	4.04726e-05
ENSMUSG00000006728	3249	10	Cdk4	-1.75657	-10.5019	3.75284e-08	7.25045e-07
ENSMUSG00000041438	2248	8	Cirh1a	-1.75642	-9.32729	1.54179e-07	2.11499e-06
ENSMUSG00000067586	4484	13	S1pr3	-1.75552	-4.28946	0.000410138	0.00154754
ENSMUSG00000040415	2572	10	Dtx3	-1.75544	-7.62391	1.54399e-06	1.31939e-05
ENSMUSG00000022587	3784	15	Ly6e	-1.75533	-10.0007	6.75062e-08	1.13809e-06
ENSMUSG00000035298	2572	7	Klhl35	-1.75518	-2.65294	0.00979256	0.0256828
ENSMUSG00000001911	7351	8	Nfix	-1.75254	-8.82667	2.93461e-07	3.48069e-06
ENSMUSG00000058230	9147	7	Arhgap35	-1.75204	-6.47155	8.96477e-06	5.7288e-05
ENSMUSG00000026872	19942	2	Zeb2	-1.75186	-8.49699	4.55006e-07	4.99663e-06
ENSMUSG00000022098	3757	14	Bmp1	-1.75038	-2.46476	0.0140693	0.0354208
ENSMUSG00000072494	2508	14	Ppp1r3e	-1.75002	-8.44891	4.85545e-07	5.26233e-06
ENSMUSG00000021880	1072	14	Rnase6	-1.74941	-2.31463	0.0187324	0.0457985
ENSMUSG00000029470	7025	5	P2rx4	-1.74936	-4.55117	0.000250984	0.00100507
ENSMUSG00000021595	5737	13	Nsun2	-1.74892	-11.0252	2.08109e-08	4.68225e-07
ENSMUSG00000044026	3471	19	Slc35g1	-1.74789	-6.94216	4.27955e-06	3.06717e-05
ENSMUSG00000039680	1053	16	Mrps6	-1.74742	-4.87981	0.000137026	0.000588498
ENSMUSG00000039007	1923	15	Cpq	-1.74722	-7.75853	1.27127e-06	1.1306e-05
ENSMUSG00000005846	2258	16	Rsl1d1	-1.74716	-9.98306	6.89421e-08	1.15448e-06
ENSMUSG00000032802	2820	2	Srxn1	-1.74592	-3.15806	0.00365736	0.0106419
ENSMUSG00000003500	3294	6	Impdh1	-1.74505	-12.5964	4.03125e-09	1.50621e-07
ENSMUSG00000038510	1924	10	Rpf2	-1.74472	-7.94133	9.79862e-07	9.27106e-06
ENSMUSG00000036923	3680	10	Stox1	-1.7429	-2.98551	0.00512514	0.0143749
ENSMUSG00000062794	3574	9	Zfp599	-1.74148	-5.4799	4.70473e-05	0.000235653
ENSMUSG00000022685	2902	16	Parn	-1.74147	-11.4456	1.31726e-08	3.43592e-07
ENSMUSG00000027076	815	2	Timm10	-1.74098	-6.5805	7.53399e-06	4.94659e-05
ENSMUSG00000030144	1599	6	Clec4d	-1.74044	-3.29753	0.00278369	0.00834571
ENSMUSG00000015501	13720	10	Hivep2	-1.74038	-3.33046	0.00261007	0.00788025
ENSMUSG00000037325	5390	3	Bbs7	-1.73985	-4.61951	0.000221056	0.000896765
ENSMUSG00000067878	2891	X	Mtap7d3	-1.73887	-4.86435	0.000140936	0.000603201
ENSMUSG00000066877	4455	1	Nck2	-1.73796	-6.86398	4.82887e-06	3.40592e-05
ENSMUSG00000035754	2954	10	Wdr18	-1.73774	-8.14194	7.39739e-07	7.42244e-06
ENSMUSG00000068205	10308	2	Macrod2	-1.73609	-3.88419	0.000889358	0.00306012
ENSMUSG00000030847	2562	7	Bag3	-1.73595	-6.04375	1.80245e-05	0.000103251
ENSMUSG00000096986	1191	9	4930509E16Rik	-1.73469	-3.88599	0.000886259	0.00305368
ENSMUSG00000028393	1871	4	Alad	-1.73392	-4.03973	0.000659593	0.00235313
ENSMUSG00000037601	3342	11	Nme1	-1.73377	-6.54501	7.97153e-06	5.19005e-05
ENSMUSG00000032834	3871	10	Pwp2	-1.73352	-8.52131	4.40328e-07	4.8785e-06
ENSMUSG00000044949	1012	11	Ubtd2	-1.73333	-5.08219	9.50343e-05	0.000431854
ENSMUSG00000053332	3760	1	Gas5	-1.73267	-7.3348	2.36172e-06	1.86213e-05
ENSMUSG00000052852	3924	6	Reep1	-1.73264	-3.46491	0.00200695	0.0062956
ENSMUSG00000037239	6218	7	Spred3	-1.73252	-3.44336	0.00209316	0.00651891
ENSMUSG00000060671	8561	3	Atp8b2	-1.73249	-4.77881	0.000164793	0.000691751
ENSMUSG00000097908	4748	5	4933404O12Rik	-1.73247	-11.8663	8.44966e-09	2.57043e-07
ENSMUSG00000020178	2534	10	Adora2a	-1.73173	-3.10294	0.00407309	0.0117119
ENSMUSG00000027999	3682	3	Pla2g12a	-1.73096	-6.30438	1.17422e-05	7.22532e-05
ENSMUSG00000023912	2687	17	Slc25a27	-1.72917	-3.49073	0.00190826	0.00602449
ENSMUSG00000058979	4381	6	Cecr5	-1.72857	-4.00162	0.000709547	0.00250801
ENSMUSG00000026974	4168	2	Zmynd19	-1.72703	-9.14823	1.93504e-07	2.50789e-06
ENSMUSG00000020089	2902	10	Ppa1	-1.72528	-8.30276	5.92503e-07	6.15353e-06
ENSMUSG00000023011	4520	15	Faim2	-1.72508	-3.97611	0.000745133	0.00261965
ENSMUSG00000026234	10188	1	Ncl	-1.725	-11.2404	1.64379e-08	3.95944e-07
ENSMUSG00000069805	1702	13	Fbp1	-1.72344	-4.72816	0.000180856	0.000751575
ENSMUSG00000042104	12796	14	Uggt2	-1.72316	-3.91812	0.000833013	0.00288219
ENSMUSG00000049515	5445	1	Espnl	-1.72157	-3.10859	0.00402775	0.0115976
ENSMUSG00000037251	3601	8	Pomk	-1.72146	-5.80443	2.69372e-05	0.000146036
ENSMUSG00000005102	7457	2	Eif2ak4	-1.71905	-13.5959	1.55011e-09	8.13778e-08
ENSMUSG00000095253	6382	17	Zfp799	-1.7178	-6.08398	1.68599e-05	9.75225e-05
ENSMUSG00000026544	1410	1	Dusp23	-1.71776	-5.77836	2.81557e-05	0.000151585
ENSMUSG00000061143	10486	3	Maml3	-1.71666	-6.60422	7.25546e-06	4.79408e-05
ENSMUSG00000026377	1965	1	Nifk	-1.71583	-9.49283	1.25328e-07	1.81953e-06
ENSMUSG00000035640	4996	10	Cbarp	-1.71458	-3.42636	0.00216346	0.0066993
ENSMUSG00000080486	74	10	Snord100	-1.71456	-3.42967	0.00214952	0.00666276
ENSMUSG00000038437	7451	11	Mllt6	-1.7142	-4.37759	0.000347266	0.0013356
ENSMUSG00000022241	2636	15	Tars	-1.71418	-13.4258	1.81591e-09	9.06519e-08
ENSMUSG00000041827	2608	5	Oasl1	-1.71409	-3.5948	0.00155783	0.0050279
ENSMUSG00000040213	9518	3	Ccbl2	-1.71334	-5.02436	0.000105444	0.000470394
ENSMUSG00000030036	2892	6	Mogs	-1.71332	-14.2909	8.26338e-10	5.40936e-08
ENSMUSG00000001416	6370	3	Cct3	-1.71201	-8.42826	4.99308e-07	5.3898e-06
ENSMUSG00000050147	1751	8	F2rl3	-1.71197	-3.69631	0.00127891	0.00423356
ENSMUSG00000003271	1135	7	Sult2b1	-1.71145	-3.22474	0.00320863	0.00947586
ENSMUSG00000041355	1864	3	Ssr2	-1.7098	-13.4217	1.82283e-09	9.06519e-08
ENSMUSG00000026020	10758	1	Nop58	-1.70925	-10.3006	4.73774e-08	8.67911e-07
ENSMUSG00000026864	4229	2	Hspa5	-1.70917	-12.2789	5.53629e-09	1.9081e-07
ENSMUSG00000031458	802	8	Coprs	-1.70785	-4.14128	0.000543223	0.00198613
ENSMUSG00000025742	3873	X	Prps2	-1.70732	-14.2015	8.94659e-10	5.76754e-08
ENSMUSG00000035561	2298	4	Aldh1b1	-1.70691	-6.21923	1.34924e-05	8.08631e-05
ENSMUSG00000025995	4900	1	Wdr75	-1.70602	-10.0198	6.59827e-08	1.1207e-06
ENSMUSG00000039958	2496	6	Mettl20	-1.70367	-4.06887	0.000623728	0.00224981
ENSMUSG00000039873	1014	2	Neurl2	-1.70359	-2.62259	0.010371	0.0270176
ENSMUSG00000005718	2113	16	Tfap4	-1.70354	-8.33785	5.64705e-07	5.92916e-06
ENSMUSG00000028270	2516	3	Gbp2	-1.70232	-3.19744	0.0033843	0.00994744
ENSMUSG00000030189	3075	6	Ybx3	-1.70209	-10.22	5.20643e-08	9.24085e-07
ENSMUSG00000078861	2299	2	Zfp931	-1.70058	-4.23937	0.000450815	0.00167634
ENSMUSG00000007987	3608	5	Ift22	-1.70041	-5.48932	4.62792e-05	0.000232476
ENSMUSG00000029246	4421	5	Ppat	-1.69954	-11.4765	1.27443e-08	3.3509e-07
ENSMUSG00000068184	679	13	Ndufaf2	-1.69906	-6.89174	4.62544e-06	3.28105e-05
ENSMUSG00000031671	1869	8	Setd6	-1.69904	-6.36289	1.06785e-05	6.64977e-05
ENSMUSG00000020020	2932	10	Usp44	-1.69885	-3.46532	0.00200473	0.00629075
ENSMUSG00000036721	2228	13	Zscan12	-1.69781	-8.072	8.15431e-07	8.00126e-06
ENSMUSG00000033295	9130	4	Ptprf	-1.69779	-2.51162	0.0128392	0.0327214
ENSMUSG00000032489	4298	9	Kif9	-1.69772	-2.94003	0.00559712	0.0155828
ENSMUSG00000047649	2492	7	Cd3eap	-1.69679	-10.0876	6.08653e-08	1.0516e-06
ENSMUSG00000060510	6283	9	Zfp266	-1.69648	-10.1227	5.83865e-08	1.02172e-06
ENSMUSG00000038188	2887	11	Scarf1	-1.69636	-3.12211	0.00392139	0.0113412
ENSMUSG00000023147	4261	16	Wrb	-1.69568	-7.57833	1.64973e-06	1.39065e-05
ENSMUSG00000045594	2395	9	Glb1	-1.69524	-15.0503	4.28297e-10	3.71933e-08
ENSMUSG00000025855	3810	5	Prkar1b	-1.69487	-3.16056	0.00363724	0.0105908
ENSMUSG00000040220	1679	8	Gas8	-1.69454	-4.38458	0.000342705	0.0013201
ENSMUSG00000037851	5272	13	Iars	-1.69297	-11.4849	1.26298e-08	3.3363e-07
ENSMUSG00000054519	3412	11	Zfp867	-1.69295	-4.18691	0.000498009	0.00183696
ENSMUSG00000024127	3830	17	Prepl	-1.69083	-9.09937	2.05993e-07	2.64235e-06
ENSMUSG00000064341	957	MT	mt-Nd1	-1.69043	-12.6174	3.94844e-09	1.49321e-07
ENSMUSG00000058546	847	11	Rpl23a	-1.69029	-4.34718	0.0003677	0.00140551
ENSMUSG00000037606	4915	7	Osbpl5	-1.68879	-4.39439	0.000336442	0.0012996
ENSMUSG00000026791	3209	2	Slc2a8	-1.68866	-4.63975	0.000212889	0.000867595
ENSMUSG00000070803	1249	4	Cited4	-1.68754	-3.16893	0.00357781	0.0104447
ENSMUSG00000028521	8528	4	Slc35d1	-1.68684	-6.59571	7.35372e-06	4.85127e-05
ENSMUSG00000037692	8444	4	Ahdc1	-1.68565	-4.07322	0.000618512	0.00223318
ENSMUSG00000030086	2529	6	Chchd6	-1.68478	-3.93748	0.000802392	0.00279646
ENSMUSG00000049044	6677	2	Rapgef4	-1.68414	-2.47354	0.0138062	0.0348078
ENSMUSG00000062175	3832	2	Tgif2	-1.68311	-2.99039	0.00507198	0.014245
ENSMUSG00000023495	4242	9	Pcbp4	-1.68191	-2.74479	0.00818256	0.0219035
ENSMUSG00000064358	784	MT	mt-Co3	-1.68124	-10.5994	3.35646e-08	6.68176e-07
ENSMUSG00000035772	2919	2	Mrps2	-1.6798	-9.68242	9.91869e-08	1.49949e-06
ENSMUSG00000069830	4166	11	Nlrp1a	-1.67935	-4.8253	0.000151324	0.000642366
ENSMUSG00000020668	6849	12	Kif3c	-1.67911	-3.16525	0.00360337	0.0105094
ENSMUSG00000053289	3368	9	Ddx10	-1.6786	-12.0383	7.07347e-09	2.22805e-07
ENSMUSG00000049288	3620	3	Lix1l	-1.67755	-4.06536	0.000627851	0.00226145
ENSMUSG00000049517	756	13	Rps23	-1.67727	-5.45793	4.88765e-05	0.000243177
ENSMUSG00000012405	2397	14	Rpl15	-1.67628	-8.03326	8.60856e-07	8.30936e-06
ENSMUSG00000038299	3281	18	Wdr36	-1.6757	-11.1302	1.85404e-08	4.30062e-07
ENSMUSG00000030431	1439	7	Tmem238	-1.67516	-4.92157	0.00012698	0.000551441
ENSMUSG00000028973	4739	5	Abcb8	-1.67117	-9.30904	1.57758e-07	2.15458e-06
ENSMUSG00000056019	7954	8	Zfp709	-1.67092	-5.41413	5.27626e-05	0.000258047
ENSMUSG00000045509	2146	13	Gpr150	-1.67092	-3.0949	0.00413442	0.0118591
ENSMUSG00000040040	4628	14	Ift88	-1.66999	-7.02809	3.75067e-06	2.73949e-05
ENSMUSG00000075256	5284	2	Cerkl	-1.66994	-4.78637	0.000162498	0.000682809
ENSMUSG00000042505	5095	6	Sdhaf3	-1.66958	-6.48109	8.82772e-06	5.65794e-05
ENSMUSG00000024579	2645	18	Pcyox1l	-1.66807	-7.6333	1.52296e-06	1.3068e-05
ENSMUSG00000062619	773	17	2310039H08Rik	-1.66524	-4.97132	0.000116028	0.000510656
ENSMUSG00000069114	7414	3	Zbtb10	-1.66489	-6.37502	1.04706e-05	6.53664e-05
ENSMUSG00000040606	10721	4	Kazn	-1.66441	-2.59521	0.0109235	0.0282558
ENSMUSG00000074738	2140	4	B930041F14Rik	-1.66329	-4.0369	0.00066295	0.00236412
ENSMUSG00000007892	495	9	Rplp1	-1.66328	-6.18893	1.41788e-05	8.4408e-05
ENSMUSG00000087547	629	2	Platr27	-1.66282	-2.98458	0.00512846	0.014381
ENSMUSG00000064345	1038	MT	mt-Nd2	-1.66133	-10.4778	3.85825e-08	7.39667e-07
ENSMUSG00000063320	1197	10	1190007I07Rik	-1.66081	-6.4383	9.45506e-06	6.0051e-05
ENSMUSG00000025212	2966	19	Sfxn3	-1.65971	-5.26088	6.90981e-05	0.000327887
ENSMUSG00000020717	6228	11	Pecam1	-1.6587	-7.22507	2.78267e-06	2.12665e-05
ENSMUSG00000060036	3119	15	Rpl3	-1.65727	-10.0298	6.51943e-08	1.11421e-06
ENSMUSG00000031949	4399	8	Adat1	-1.65603	-9.7043	9.65652e-08	1.47615e-06
ENSMUSG00000038079	2389	1	Tmem237	-1.65581	-4.49622	0.000277974	0.00109656
ENSMUSG00000034667	5992	10	Xpot	-1.65502	-14.8877	4.91767e-10	3.87607e-08
ENSMUSG00000022972	1360	16	1110004E09Rik	-1.65472	-7.49545	1.86232e-06	1.52944e-05
ENSMUSG00000022864	2453	16	D16Ertd472e	-1.65455	-8.76828	3.16863e-07	3.71926e-06
ENSMUSG00000046364	2774	7	Rpl27a	-1.65454	-5.80311	2.69945e-05	0.000146156
ENSMUSG00000041632	1848	13	Mrps27	-1.65431	-6.34727	1.09513e-05	6.79243e-05
ENSMUSG00000027534	2632	3	Snx16	-1.65274	-4.0474	0.000649735	0.00232237
ENSMUSG00000063760	11013	10	Rnf217	-1.65239	-3.6112	0.00150828	0.0048857
ENSMUSG00000048720	4209	19	Tbc1d12	-1.65231	-4.57674	0.000239253	0.000963363
ENSMUSG00000023169	8391	15	Slc38a1	-1.65182	-12.3651	5.07562e-09	1.78178e-07
ENSMUSG00000028587	3479	4	Orc1	-1.65109	-6.15699	1.49431e-05	8.79479e-05
ENSMUSG00000011179	2547	12	Odc1	-1.65083	-8.77966	3.12147e-07	3.67778e-06
ENSMUSG00000041220	6431	3	Elovl6	-1.65078	-3.34024	0.00255851	0.00774901
ENSMUSG00000030102	18292	6	Itpr1	-1.65048	-9.76125	9.00853e-08	1.40452e-06
ENSMUSG00000005981	2573	16	Trap1	-1.64989	-10.3821	4.30901e-08	8.08638e-07
ENSMUSG00000024640	4254	19	Psat1	-1.64723	-10.7462	2.84137e-08	5.89205e-07
ENSMUSG00000062098	5776	2	Btbd3	-1.64718	-3.55455	0.00168402	0.00539259
ENSMUSG00000008845	5461	6	Cd163	-1.64664	-3.38669	0.00233642	0.00717025
ENSMUSG00000044533	1830	17	Rps2	-1.64612	-5.45295	4.93008e-05	0.000244671
ENSMUSG00000028602	3459	4	Tnfrsf8	-1.64573	-4.3274	0.000381612	0.00145333
ENSMUSG00000108414	2969	19	Snhg1	-1.64523	-7.09125	3.40637e-06	2.52274e-05
ENSMUSG00000026821	6159	2	Ralgds	-1.64498	-3.52894	0.00177016	0.00564147
ENSMUSG00000035239	3341	7	Neu3	-1.64417	-4.38749	0.000340782	0.00131469
ENSMUSG00000062931	2128	10	Zfp938	-1.64381	-3.90592	0.000852476	0.0029462
ENSMUSG00000029153	2722	5	Ociad2	-1.64379	-2.83179	0.00690571	0.0188299
ENSMUSG00000034218	10338	9	Atm	-1.64371	-7.51143	1.81916e-06	1.50332e-05
ENSMUSG00000020895	1369	11	Tmem107	-1.64253	-4.91366	0.000128808	0.000558795
ENSMUSG00000026939	1122	2	Tmem141	-1.64237	-4.89886	0.000132321	0.00057193
ENSMUSG00000055067	9184	1	Smyd3	-1.63949	-8.50672	4.49034e-07	4.93977e-06
ENSMUSG00000026888	7185	2	Grb14	-1.63932	-3.16414	0.00360977	0.0105207
ENSMUSG00000008398	4550	10	Elk3	-1.63877	-7.81903	1.16566e-06	1.05401e-05
ENSMUSG00000020131	2958	10	Pcsk4	-1.63831	-3.17934	0.00350399	0.0102556
ENSMUSG00000041891	6411	18	Lman1	-1.63823	-16.0164	1.93533e-10	2.30783e-08
ENSMUSG00000022837	5387	16	Iqcb1	-1.63813	-4.06863	0.000623841	0.00224981
ENSMUSG00000060519	3892	1	Tor3a	-1.63765	-11.021	2.09063e-08	4.69523e-07
ENSMUSG00000015112	3798	6	Slc25a13	-1.63712	-11.8576	8.52608e-09	2.57479e-07
ENSMUSG00000085492	2897	17	Trmt61b	-1.63674	-6.3804	1.03796e-05	6.49289e-05
ENSMUSG00000053684	3136	10	BC048403	-1.6366	-7.15212	3.10607e-06	2.33368e-05
ENSMUSG00000059975	5628	7	Zfp74	-1.63547	-8.99334	2.36145e-07	2.93226e-06
ENSMUSG00000043953	2598	9	Ccrl2	-1.63488	-5.74076	3.00126e-05	0.000160215
ENSMUSG00000053870	6282	3	Fpgt	-1.63487	-5.65409	3.48084e-05	0.000182198
ENSMUSG00000017167	5875	11	Cntnap1	-1.63469	-3.23202	0.00316089	0.00934595
ENSMUSG00000017756	5131	13	Slc12a7	-1.634	-3.97046	0.000752937	0.0026441
ENSMUSG00000032051	861	9	Fdx1	-1.63387	-6.815	5.20991e-06	3.63758e-05
ENSMUSG00000037805	2349	17	Rpl10a	-1.63373	-5.55771	4.1097e-05	0.000210857
ENSMUSG00000010663	3456	19	Fads1	-1.63354	-6.22044	1.34642e-05	8.07723e-05
ENSMUSG00000031220	2126	X	Awat2	-1.63319	-2.60274	0.0107591	0.0279058
ENSMUSG00000026617	2263	1	Bpnt1	-1.63251	-7.5262	1.78019e-06	1.47858e-05
ENSMUSG00000020541	7749	11	Tom1l1	-1.63161	-4.09817	0.000589598	0.00213809
ENSMUSG00000011257	4027	4	Pabpc4	-1.63088	-10.1718	5.51013e-08	9.73822e-07
ENSMUSG00000050394	2486	X	Armcx6	-1.63034	-2.99655	0.00500801	0.0140813
ENSMUSG00000031976	6153	8	Urb2	-1.63007	-10.7698	2.7668e-08	5.81496e-07
ENSMUSG00000033906	5509	X	Zdhhc15	-1.62992	-3.15514	0.0036735	0.0106859
ENSMUSG00000087178	2354	7	A230056P14Rik	-1.62961	-3.76515	0.00111866	0.00376891
ENSMUSG00000035547	5485	7	Capn5	-1.62913	-2.75369	0.00803507	0.0215458
ENSMUSG00000044442	6135	16	N6amt1	-1.62899	-9.1732	1.87419e-07	2.44945e-06
ENSMUSG00000059743	4208	3	Fdps	-1.62853	-5.49852	4.55391e-05	0.000229458
ENSMUSG00000045140	2733	11	Pigw	-1.6283	-8.37028	5.40226e-07	5.72042e-06
ENSMUSG00000070691	5003	4	Runx3	-1.62746	-13.3172	2.0108e-09	9.80065e-08
ENSMUSG00000006611	3572	13	Hfe	-1.62725	-4.88818	0.000134912	0.000581225
ENSMUSG00000022686	5197	16	B3gnt5	-1.62536	-4.82884	0.000150329	0.000639231
ENSMUSG00000040888	1775	17	Gfer	-1.62491	-6.95521	4.19386e-06	3.01432e-05
ENSMUSG00000027709	10952	3	Mccc1	-1.62413	-7.59746	1.6043e-06	1.36295e-05
ENSMUSG00000028538	2768	4	St3gal3	-1.62359	-8.37085	5.39808e-07	5.72042e-06
ENSMUSG00000018651	2974	11	Tada2a	-1.62317	-7.83346	1.14189e-06	1.04028e-05
ENSMUSG00000022544	2649	16	Eef2kmt	-1.62305	-7.45836	1.96667e-06	1.59513e-05
ENSMUSG00000034064	4658	16	Poglut1	-1.62274	-13.8192	1.26255e-09	7.1729e-08
ENSMUSG00000060275	3081	18	Nrg2	-1.62273	-3.93203	0.000810619	0.00282039
ENSMUSG00000063146	5187	5	Clip2	-1.62227	-4.40127	0.000332048	0.00128422
ENSMUSG00000029553	5594	6	Tfec	-1.62162	-6.58274	7.50618e-06	4.93354e-05
ENSMUSG00000032026	1075	9	Rexo2	-1.62095	-7.33312	2.36736e-06	1.8654e-05
ENSMUSG00000061758	3535	6	Akr1b10	-1.61916	-8.43982	4.9151e-07	5.32233e-06
ENSMUSG00000035000	6319	2	Dpp4	-1.61811	-2.66981	0.00945025	0.0248689
ENSMUSG00000025602	3877	9	Zfp202	-1.6171	-7.62401	1.54356e-06	1.31939e-05
ENSMUSG00000015224	3337	4	Cyp2j9	-1.61701	-2.60804	0.0106464	0.0276427
ENSMUSG00000046997	4484	9	Spsb4	-1.61599	-2.98488	0.00512261	0.014371
ENSMUSG00000056999	5823	19	Ide	-1.61522	-14.3923	7.55553e-10	5.13694e-08
ENSMUSG00000043639	6790	19	Rbm20	-1.6151	-2.68672	0.00914594	0.0241909
ENSMUSG00000034714	3739	11	Ttyh2	-1.61468	-3.01225	0.00485601	0.0136786
ENSMUSG00000020648	1768	12	Dus4l	-1.6144	-6.58813	7.44222e-06	4.90186e-05
ENSMUSG00000057113	2665	11	Npm1	-1.6137	-6.43489	9.50664e-06	6.02556e-05
ENSMUSG00000018659	2925	11	Pnpo	-1.61296	-9.7174	9.503e-08	1.4628e-06
ENSMUSG00000028017	11275	3	Egf	-1.61252	-4.31085	0.000393678	0.00149607
ENSMUSG00000108929	4064	19	Cc2d2b	-1.61191	-2.54475	0.0120234	0.0307747
ENSMUSG00000030316	5276	6	Tamm41	-1.6102	-7.79114	1.21305e-06	1.0866e-05
ENSMUSG00000074671	3072	2	Tspyl3	-1.60978	-8.65321	3.69034e-07	4.22378e-06
ENSMUSG00000061787	1274	7	Rps17	-1.60968	-10.7554	2.81199e-08	5.86439e-07
ENSMUSG00000010047	3293	9	Hyal2	-1.60864	-5.10964	9.0446e-05	0.000413754
ENSMUSG00000024534	4522	18	Sncaip	-1.6073	-3.31453	0.00268946	0.00809439
ENSMUSG00000097254	1617	17	C430042M11Rik	-1.60646	-4.28907	0.000410207	0.00154754
ENSMUSG00000006378	3851	15	Gcat	-1.60546	-3.05204	0.00449259	0.0127647
ENSMUSG00000046865	4209	7	Fbl	-1.60397	-5.68377	3.30803e-05	0.000174696
ENSMUSG00000038569	4322	5	Rad9b	-1.60059	-3.88498	0.000887409	0.00305595
ENSMUSG00000054408	3466	8	Spcs3	-1.59983	-14.1657	9.23611e-10	5.83328e-08
ENSMUSG00000062148	945	14	Ear6	-1.59868	-2.4967	0.0131797	0.0334315
ENSMUSG00000023367	3810	6	Tmem176a	-1.59825	-3.66937	0.00134669	0.004421
ENSMUSG00000042462	676	7	Dctpp1	-1.59764	-6.04252	1.80578e-05	0.000103347
ENSMUSG00000021262	2695	12	Evl	-1.5975	-4.45949	0.00029769	0.00116327
ENSMUSG00000034156	9499	11	Bzrap1	-1.59708	-4.73486	0.000178585	0.00074288
ENSMUSG00000001909	6306	8	Trmt1	-1.59628	-7.83277	1.143e-06	1.04032e-05
ENSMUSG00000031633	2353	8	Slc25a4	-1.59531	-4.92347	0.000126522	0.000550082
ENSMUSG00000022228	4371	13	Zscan26	-1.59333	-5.58237	3.93806e-05	0.000203056
ENSMUSG00000042660	1498	18	Wdr55	-1.5931	-5.87081	2.40728e-05	0.000132516
ENSMUSG00000024613	5266	18	Tcof1	-1.59268	-10.288	4.80778e-08	8.71742e-07
ENSMUSG00000039640	1532	11	Mrpl12	-1.59205	-7.5594	1.6958e-06	1.42178e-05
ENSMUSG00000036155	10291	1	Mgat5	-1.59113	-9.48994	1.2577e-07	1.82163e-06
ENSMUSG00000022440	2402	15	C1qtnf6	-1.59067	-4.25064	0.000441135	0.00164576
ENSMUSG00000043421	1103	6	Hilpda	-1.58947	-4.20074	0.000484918	0.00179297
ENSMUSG00000053897	7664	3	Slc39a8	-1.58915	-8.65994	3.65738e-07	4.19789e-06
ENSMUSG00000036368	1802	17	Rmdn2	-1.58807	-3.30547	0.00273715	0.00822004
ENSMUSG00000040596	9586	1	Pogk	-1.58718	-5.20582	7.61795e-05	0.000357632
ENSMUSG00000024896	2619	19	Minpp1	-1.58655	-6.02097	1.8717e-05	0.000106531
ENSMUSG00000054766	4070	2	Set	-1.58634	-10.9141	2.35389e-08	5.13808e-07
ENSMUSG00000020368	4693	11	Canx	-1.58576	-12.0741	6.81821e-09	2.18078e-07
ENSMUSG00000006641	3991	5	Slc5a6	-1.58567	-8.87722	2.74632e-07	3.30142e-06
ENSMUSG00000025006	3075	19	Sorbs1	-1.58397	-2.495	0.0132187	0.0334962
ENSMUSG00000066613	3272	5	Zfp932	-1.58329	-6.21861	1.3504e-05	8.08631e-05
ENSMUSG00000075229	1225	16	Ccdc58	-1.58208	-6.10997	1.61473e-05	9.40126e-05
ENSMUSG00000027378	2708	2	Nphp1	-1.58172	-4.68741	0.000194892	0.000801602
ENSMUSG00000034758	3088	10	Tle6	-1.58152	-3.28112	0.00287045	0.00858434
ENSMUSG00000097365	5786	3	C030034L19Rik	-1.5804	-3.06825	0.00435153	0.0123866
ENSMUSG00000024349	2302	18	Tmem173	-1.58017	-8.42667	5.00339e-07	5.3898e-06
ENSMUSG00000040734	3604	7	Ppp1r13l	-1.58003	-5.0478	0.000101059	0.000455406
ENSMUSG00000061578	13590	5	Ksr2	-1.57896	-2.35046	0.0174027	0.0428591
ENSMUSG00000000154	1699	7	Slc22a18	-1.57801	-2.41724	0.0153308	0.0382032
ENSMUSG00000023055	3963	15	Calcoco1	-1.57729	-5.17007	8.11856e-05	0.000376907
ENSMUSG00000033554	8027	3	Dph5	-1.57711	-8.64521	3.72981e-07	4.25356e-06
ENSMUSG00000033707	3912	15	Lrrc24	-1.57694	-6.1846	1.42787e-05	8.47783e-05
ENSMUSG00000030446	3799	13	Zfp273	-1.57679	-4.14161	0.000542631	0.00198513
ENSMUSG00000030156	6509	6	Cd69	-1.57655	-5.02579	0.000105144	0.000469732
ENSMUSG00000039253	2520	11	Fn3krp	-1.57595	-5.67467	3.35989e-05	0.000176813
ENSMUSG00000028910	3041	4	Mecr	-1.57512	-5.67233	3.37342e-05	0.000177322
ENSMUSG00000034118	2789	5	Tpst1	-1.57458	-2.99636	0.00500707	0.0140813
ENSMUSG00000001576	6456	17	Ergic1	-1.57458	-12.0764	6.80227e-09	2.18078e-07
ENSMUSG00000033735	3545	6	Spr	-1.57405	-4.09679	0.00059104	0.00214207
ENSMUSG00000034930	4083	6	Rtkn	-1.57379	-2.59244	0.0109626	0.0283391
ENSMUSG00000032185	4324	9	Carm1	-1.57363	-7.85151	1.11286e-06	1.02035e-05
ENSMUSG00000000552	2291	15	Zfp385a	-1.57358	-2.42383	0.0151383	0.0377834
ENSMUSG00000022010	8994	14	Tsc22d1	-1.57285	-4.24716	0.000444028	0.00165407
ENSMUSG00000032352	8247	9	Lrrc1	-1.5728	-10.5968	3.36625e-08	6.69055e-07
ENSMUSG00000042747	1522	3	Krtcap2	-1.5726	-9.52524	1.20376e-07	1.75995e-06
ENSMUSG00000028495	1586	4	Rps6	-1.57132	-6.74546	5.80712e-06	3.99846e-05
ENSMUSG00000044461	3144	14	Shisa2	-1.57109	-3.10267	0.00406823	0.0117006
ENSMUSG00000041360	3462	19	Pum3	-1.57032	-13.1916	2.26448e-09	1.0632e-07
ENSMUSG00000026463	12248	1	Atp2b4	-1.56966	-8.78211	3.11126e-07	3.67271e-06
ENSMUSG00000025364	2751	10	Pa2g4	-1.56963	-9.97924	6.92499e-08	1.15652e-06
ENSMUSG00000024246	1856	17	Thumpd2	-1.56652	-6.89616	4.59346e-06	3.26209e-05
ENSMUSG00000051346	1570	10	Spryd4	-1.56652	-8.12732	7.54827e-07	7.54664e-06
ENSMUSG00000085396	8247	X	Firre	-1.56651	-7.15084	3.11193e-06	2.33577e-05
ENSMUSG00000020650	2008	12	Bcap29	-1.56618	-9.61738	1.07424e-07	1.59686e-06
ENSMUSG00000033781	3347	13	Asb13	-1.5658	-4.33161	0.000378516	0.00144286
ENSMUSG00000033105	10787	10	Lss	-1.56455	-5.68794	3.28434e-05	0.000173593
ENSMUSG00000026782	8543	1	Abi2	-1.56404	-6.82936	5.09455e-06	3.56304e-05
ENSMUSG00000035142	4954	12	Nubpl	-1.56367	-4.98105	0.000113985	0.000503265
ENSMUSG00000020224	1517	10	Llph	-1.56351	-6.98247	4.02168e-06	2.91256e-05
ENSMUSG00000075273	2737	2	Ttc30b	-1.56333	-3.48792	0.00191662	0.0060463
ENSMUSG00000067274	1659	5	Rplp0	-1.56317	-9.83114	8.2757e-08	1.3286e-06
ENSMUSG00000040321	6793	2	Zfp770	-1.56252	-6.70709	6.16734e-06	4.20691e-05
ENSMUSG00000004393	2533	11	Ddx56	-1.56204	-10.2719	4.89874e-08	8.82057e-07
ENSMUSG00000031755	3194	8	Bbs2	-1.56066	-6.98013	4.03613e-06	2.91963e-05
ENSMUSG00000030357	2795	6	Fkbp4	-1.55979	-9.11152	2.02793e-07	2.60925e-06
ENSMUSG00000022191	5934	15	Drosha	-1.55932	-10.0672	6.23552e-08	1.07145e-06
ENSMUSG00000018395	3586	11	Kif3a	-1.55785	-3.47429	0.00196821	0.00619492
ENSMUSG00000039952	6357	9	Dag1	-1.5573	-9.01011	2.31071e-07	2.89809e-06
ENSMUSG00000038351	6884	11	Sgsm2	-1.55687	-6.55505	7.84365e-06	5.12287e-05
ENSMUSG00000045100	4807	6	Slc25a26	-1.55674	-5.65944	3.44871e-05	0.000180745
ENSMUSG00000078768	1728	7	Zfp566	-1.55658	-4.44452	0.000306129	0.00119362
ENSMUSG00000047547	4868	13	Cltb	-1.55612	-2.84873	0.00667449	0.0182595
ENSMUSG00000078435	2634	10	AU041133	-1.55595	-4.00829	0.00070005	0.00248078
ENSMUSG00000028223	3879	4	Decr1	-1.55264	-7.03151	3.73078e-06	2.72728e-05
ENSMUSG00000018697	2869	11	Aatf	-1.55257	-9.09746	2.06483e-07	2.64235e-06
ENSMUSG00000051675	3229	4	Trim32	-1.55242	-4.66526	0.000203016	0.000831171
ENSMUSG00000028757	2120	4	Ddost	-1.55207	-12.7829	3.35623e-09	1.34773e-07
ENSMUSG00000077563	131	8	Snora68	-1.55176	-2.81815	0.00708284	0.0192496
ENSMUSG00000030486	2721	7	Zfp108	-1.55119	-3.71754	0.00122633	0.00408294
ENSMUSG00000038930	7897	7	Rccd1	-1.55081	-7.49707	1.85778e-06	1.52672e-05
ENSMUSG00000020009	2847	10	Ifngr1	-1.5496	-10.5833	3.41847e-08	6.72215e-07
ENSMUSG00000030613	1801	7	Ccdc90b	-1.54823	-4.11332	0.000572646	0.00208284
ENSMUSG00000009733	3250	15	Tfcp2	-1.54787	-5.37514	5.64834e-05	0.000273237
ENSMUSG00000037636	1780	X	Slc25a43	-1.54777	-3.18663	0.00345196	0.0101224
ENSMUSG00000040813	2874	9	Tex264	-1.54776	-6.26622	1.24925e-05	7.61177e-05
ENSMUSG00000053617	10464	19	Sh3pxd2a	-1.54716	-3.07665	0.0042796	0.0122042
ENSMUSG00000027546	5917	2	Atp9a	-1.54684	-3.25077	0.00304522	0.00904479
ENSMUSG00000022571	1353	15	Pycrl	-1.54671	-7.22832	2.76892e-06	2.11745e-05
ENSMUSG00000045216	5542	1	Hs6st1	-1.54634	-3.77913	0.00108844	0.003683
ENSMUSG00000024120	8504	17	Lrpprc	-1.54588	-11.5597	1.16613e-08	3.14368e-07
ENSMUSG00000050675	2718	11	Gp1ba	-1.54574	-2.66277	0.00956906	0.0251496
ENSMUSG00000027236	5830	2	Eif3j1	-1.54436	-7.68079	1.42165e-06	1.24127e-05
ENSMUSG00000019718	2679	12	L3hypdh	-1.54376	-2.50247	0.0130212	0.0330903
ENSMUSG00000020527	7113	11	Myo19	-1.5436	-6.67451	6.49162e-06	4.36588e-05
ENSMUSG00000078137	4861	2	Ankrd63	-1.54315	-3.33453	0.00258539	0.007819
ENSMUSG00000022403	3457	15	St13	-1.54304	-11.7494	9.54542e-09	2.78514e-07
ENSMUSG00000066629	384	12	Rpl36-ps3	-1.54152	-2.73915	0.00825481	0.0220808
ENSMUSG00000021098	5981	12	4930447C04Rik	-1.5413	-2.38978	0.016139	0.040064
ENSMUSG00000031826	5456	8	Usp10	-1.54103	-8.77312	3.14832e-07	3.69891e-06
ENSMUSG00000020372	5119	11	Gnb2l1	-1.53848	-10.1264	5.81273e-08	1.01862e-06
ENSMUSG00000030688	2383	7	Stard10	-1.5374	-3.60542	0.0015245	0.00493184
ENSMUSG00000030200	4093	6	Bcl2l14	-1.53738	-2.40569	0.0156574	0.0389541
ENSMUSG00000056076	3346	5	Eif3b	-1.53651	-13.1734	2.30389e-09	1.06959e-07
ENSMUSG00000060166	4867	16	Zdhhc8	-1.53553	-6.02101	1.87149e-05	0.000106531
ENSMUSG00000022390	5958	15	Zc3h7b	-1.53543	-12.3965	4.91821e-09	1.74921e-07
ENSMUSG00000020553	2723	11	Pctp	-1.53522	-8.31674	5.81193e-07	6.05628e-06
ENSMUSG00000079435	1655	X	Rpl36a	-1.53478	-4.84192	0.000146758	0.000625049
ENSMUSG00000027430	2353	2	Dtd1	-1.53379	-6.60646	7.22852e-06	4.78135e-05
ENSMUSG00000030259	5559	6	Rassf8	-1.53364	-5.37917	5.60849e-05	0.000271521
ENSMUSG00000040936	7984	9	Ulk4	-1.5322	-2.38761	0.0162024	0.0402054
ENSMUSG00000033068	4775	2	Entpd6	-1.53153	-8.3458	5.58544e-07	5.87936e-06
ENSMUSG00000031808	2795	8	Slc27a1	-1.53119	-3.03224	0.00466675	0.0132023
ENSMUSG00000038500	3783	17	Prr3	-1.53108	-7.79837	1.20053e-06	1.07971e-05
ENSMUSG00000035443	959	9	Thyn1	-1.5295	-5.86905	2.41431e-05	0.000132739
ENSMUSG00000039478	6153	8	Micu3	-1.52824	-4.57249	0.00024109	0.000969503
ENSMUSG00000034833	1694	10	Tespa1	-1.52787	-2.49895	0.0131056	0.0332638
ENSMUSG00000063179	7914	7	Pstk	-1.52753	-7.16485	3.04667e-06	2.29598e-05
ENSMUSG00000074166	6093	7	AW146154	-1.52634	-7.0438	3.66135e-06	2.68758e-05
ENSMUSG00000074203	721	8	G430095P16Rik	-1.52522	-3.51102	0.00183196	0.00581016
ENSMUSG00000001942	3433	9	Siae	-1.52502	-7.04926	3.63097e-06	2.66685e-05
ENSMUSG00000021694	7657	13	Ercc8	-1.52314	-7.24351	2.70646e-06	2.07862e-05
ENSMUSG00000028651	1719	4	Ppie	-1.5231	-7.37095	2.23781e-06	1.78004e-05
ENSMUSG00000021338	8977	13	Lrrc16a	-1.52292	-2.74478	0.00816369	0.0218577
ENSMUSG00000048696	3266	10	Mex3d	-1.52288	-3.52758	0.00177377	0.00565149
ENSMUSG00000034403	3324	X	Pja1	-1.52266	-8.87186	2.76558e-07	3.31496e-06
ENSMUSG00000075028	17044	2	Prdm11	-1.52218	-7.16591	3.04179e-06	2.29369e-05
ENSMUSG00000040591	5202	2	1110051M20Rik	-1.52203	-5.69123	3.26579e-05	0.000172833
ENSMUSG00000027472	2443	2	Pdrg1	-1.52146	-6.61085	7.17837e-06	4.75324e-05
ENSMUSG00000059291	2697	4	Rpl11	-1.52078	-4.60017	0.000229005	0.000927197
ENSMUSG00000066233	1044	9	Tmem42	-1.52016	-4.36803	0.000353383	0.00135719
ENSMUSG00000037913	2576	5	Tmem156	-1.5191	-5.1947	7.76952e-05	0.000363551
ENSMUSG00000089726	3536	14	Mir17hg	-1.51851	-3.53918	0.0017341	0.00553506
ENSMUSG00000022755	2698	16	Adgrg7	-1.5173	-8.39762	5.20463e-07	5.57281e-06
ENSMUSG00000047669	2140	10	Msl3l2	-1.51592	-5.83401	2.56146e-05	0.000139718
ENSMUSG00000024978	3832	19	Gpam	-1.51585	-7.62153	1.54906e-06	1.32281e-05
ENSMUSG00000031425	5551	X	Plp1	-1.51581	-3.44555	0.00208129	0.00649007
ENSMUSG00000020430	3024	11	Pes1	-1.5156	-12.396	4.92062e-09	1.74921e-07
ENSMUSG00000049439	2286	1	Cyp20a1	-1.51417	-8.61831	3.86593e-07	4.36875e-06
ENSMUSG00000027187	2613	2	Cat	-1.51337	-7.81286	1.1759e-06	1.06095e-05
ENSMUSG00000086350	2560	1	B230369F24Rik	-1.51328	-3.54471	0.00171551	0.00548276
ENSMUSG00000038279	2772	6	Nop2	-1.51145	-7.06479	3.54601e-06	2.61062e-05
ENSMUSG00000028936	2911	4	Rpl22	-1.51129	-8.58574	4.03795e-07	4.53841e-06
ENSMUSG00000066839	1684	9	Ecsit	-1.51073	-4.92278	0.000126667	0.000550276
ENSMUSG00000106219	2627	5	5830416I19Rik	-1.5104	-2.31678	0.0185161	0.0453053
ENSMUSG00000029810	2371	6	Tmem176b	-1.51019	-3.24105	0.00310298	0.00919221
ENSMUSG00000038425	3863	18	Poli	-1.50894	-7.88494	1.06116e-06	9.82365e-06
ENSMUSG00000060675	6396	19	Pla2g16	-1.50865	-3.49445	0.00189197	0.00598523
ENSMUSG00000018507	4485	11	Trpv2	-1.50619	-5.24613	7.09124e-05	0.000335728
ENSMUSG00000046546	3075	16	Fam43a	-1.50578	-4.75856	0.000170951	0.000715912
ENSMUSG00000041975	5594	2	Mettl8	-1.50451	-9.29325	1.60921e-07	2.17865e-06
ENSMUSG00000070063	129	10	Snora33	-1.50342	-3.28245	0.00286174	0.00856114
ENSMUSG00000042622	2119	15	Maff	-1.50212	-3.37049	0.00240956	0.0073552
ENSMUSG00000071078	1175	8	Nr2c2ap	-1.50203	-4.0539	0.000641416	0.00229787
ENSMUSG00000073409	2085	17	H2-Q6	-1.50143	-3.19592	0.00338901	0.00995892
ENSMUSG00000056131	4487	9	Pgm3	-1.50097	-5.75022	2.95288e-05	0.000158089
ENSMUSG00000035045	8032	X	Zc3h12b	-1.50087	-2.35828	0.0171173	0.0422314
ENSMUSG00000006464	5581	19	Bbs1	-1.50013	-2.60779	0.0106324	0.0276233
ENSMUSG00000034994	3098	10	Eef2	-1.50004	-9.45985	1.30566e-07	1.86724e-06
ENSMUSG00000064602	132	1	Snora41	-1.49972	-2.45162	0.0143378	0.0360458
ENSMUSG00000013701	1786	14	Timm23	-1.49959	-6.07111	1.72194e-05	9.93707e-05
ENSMUSG00000020682	3874	11	Mmp28	-1.49872	-5.6887	3.27992e-05	0.000173433
ENSMUSG00000059552	4045	11	Trp53	-1.49839	-9.08859	2.08844e-07	2.6596e-06
ENSMUSG00000003575	11182	8	Crtc1	-1.49822	-4.62948	0.000216889	0.000881297
ENSMUSG00000033752	875	3	Mnd1	-1.49707	-4.94389	0.000121906	0.000532943
ENSMUSG00000093674	1168	10	Rpl41	-1.49671	-9.69606	9.75373e-08	1.48574e-06
ENSMUSG00000054894	1485	12	Atp5s	-1.49656	-8.05638	8.3334e-07	8.12571e-06
ENSMUSG00000033961	5801	7	Zfp446	-1.49643	-5.41706	5.24811e-05	0.000257075
ENSMUSG00000040043	5609	10	Rbms2	-1.49577	-4.95778	0.000118877	0.000521533
ENSMUSG00000036867	3205	9	Smad6	-1.49556	-2.4901	0.0133224	0.0337315
ENSMUSG00000034203	5192	6	Chchd4	-1.49501	-5.98584	1.98449e-05	0.000111674
ENSMUSG00000097119	4897	17	B230354K17Rik	-1.49404	-6.48572	8.76129e-06	5.62186e-05
ENSMUSG00000026615	18102	1	Eprs	-1.49398	-12.2122	5.92239e-09	1.99692e-07
ENSMUSG00000020899	7933	11	Pfas	-1.49361	-9.32007	1.55567e-07	2.12934e-06
ENSMUSG00000072568	5926	15	Fam84b	-1.4921	-5.44504	4.99773e-05	0.000247047
ENSMUSG00000021065	3543	12	Fut8	-1.49191	-8.36273	5.45784e-07	5.76456e-06
ENSMUSG00000001666	773	10	Ddt	-1.49107	-4.47141	0.000291071	0.00114063
ENSMUSG00000057421	8143	X	Las1l	-1.49092	-12.5877	4.06593e-09	1.51462e-07
ENSMUSG00000090173	4025	11	Fbxw10	-1.48951	-4.15702	0.000526839	0.00193361
ENSMUSG00000038604	4109	8	Fam65a	-1.48812	-5.11208	9.00386e-05	0.000412619
ENSMUSG00000052151	1645	10	Plpp2	-1.48798	-3.0309	0.00467763	0.0132271
ENSMUSG00000005161	3050	8	Prdx2	-1.48675	-4.2998	0.000401881	0.00152213
ENSMUSG00000022283	5768	15	Pabpc1	-1.48665	-13.113	2.44048e-09	1.10078e-07
ENSMUSG00000054517	5883	11	Trim65	-1.4856	-6.14457	1.525e-05	8.95848e-05
ENSMUSG00000029534	9042	6	St7	-1.48522	-7.82142	1.16161e-06	1.05188e-05
ENSMUSG00000020549	3479	11	Elac2	-1.48456	-9.63976	1.04505e-07	1.56469e-06
ENSMUSG00000056665	1784	15	Them6	-1.48224	-3.99113	0.000723343	0.0025517
ENSMUSG00000087107	1489	11	AI662270	-1.48214	-10.1213	5.84803e-08	1.02193e-06
ENSMUSG00000022466	2260	15	Rpap3	-1.48172	-10.743	2.85168e-08	5.9036e-07
ENSMUSG00000027351	6784	2	Spred1	-1.48145	-7.53508	1.75706e-06	1.46622e-05
ENSMUSG00000097284	3755	14	4930480K23Rik	-1.48088	-2.97855	0.00518036	0.01452
ENSMUSG00000021958	1351	14	Pinx1	-1.48085	-5.04474	0.000101607	0.000457377
ENSMUSG00000038838	5460	17	Vars2	-1.48033	-6.29759	1.18698e-05	7.27864e-05
ENSMUSG00000042207	16555	1	Kdm5b	-1.48013	-9.71805	9.49498e-08	1.4628e-06
ENSMUSG00000096145	840	7	Vkorc1	-1.47812	-4.05535	0.00063962	0.00229408
ENSMUSG00000037860	3501	1	Aim2	-1.47711	-8.63318	3.78997e-07	4.30336e-06
ENSMUSG00000039067	1599	8	Psmd7	-1.47623	-9.34099	1.5152e-07	2.08311e-06
ENSMUSG00000057863	404	17	Rpl36	-1.47595	-3.93583	0.000804391	0.00280186
ENSMUSG00000057551	3988	9	Zfp317	-1.47588	-7.82662	1.15301e-06	1.04714e-05
ENSMUSG00000045107	2294	14	Saysd1	-1.47563	-4.57826	0.0002385	0.000960641
ENSMUSG00000063694	3404	6	Cycs	-1.47386	-4.84579	0.000145716	0.000621315
ENSMUSG00000075254	12632	16	Heg1	-1.4729	-5.98218	1.99664e-05	0.000112205
ENSMUSG00000021007	4642	12	Spata7	-1.47279	-3.80583	0.00103346	0.00351514
ENSMUSG00000020781	2458	11	Tsen54	-1.47213	-5.20586	7.61658e-05	0.000357632
ENSMUSG00000071072	2217	10	Ptges3	-1.47191	-8.39385	5.23133e-07	5.59177e-06
ENSMUSG00000039033	3652	2	Tasp1	-1.47162	-7.47482	1.91945e-06	1.56654e-05
ENSMUSG00000054342	5115	7	Kcnn4	-1.47123	-4.82042	0.000152629	0.000647463
ENSMUSG00000020715	8173	11	Ern1	-1.47104	-8.6341	3.78531e-07	4.30336e-06
ENSMUSG00000078584	9570	4	AU022252	-1.47078	-8.9819	2.39654e-07	2.96542e-06
ENSMUSG00000005897	4607	10	Nr2c1	-1.47061	-8.71101	3.41753e-07	3.95176e-06
ENSMUSG00000018166	6016	10	Erbb3	-1.46975	-5.8762	2.38529e-05	0.000131492
ENSMUSG00000051950	4798	5	B3glct	-1.46927	-5.01263	0.000107657	0.000479064
ENSMUSG00000005501	11871	1	Usp40	-1.46902	-5.1897	7.83868e-05	0.000366411
ENSMUSG00000033991	5381	13	Ttc37	-1.46785	-7.8498	1.11553e-06	1.02205e-05
ENSMUSG00000029330	3939	5	Cds1	-1.4672	-3.83945	0.00096849	0.00330679
ENSMUSG00000027009	13978	2	Itga4	-1.46576	-6.04276	1.8049e-05	0.000103344
ENSMUSG00000031482	3451	8	Slc25a15	-1.46571	-5.41216	5.2932e-05	0.000258696
ENSMUSG00000024150	2612	17	Mcfd2	-1.46514	-10.805	2.65932e-08	5.63666e-07
ENSMUSG00000039167	4585	3	Adgrl4	-1.46494	-4.70206	0.000189668	0.000781924
ENSMUSG00000034292	3712	1	Traf3ip1	-1.46429	-5.02426	0.000105423	0.000470394
ENSMUSG00000040713	2362	1	Creg1	-1.46361	-7.34268	2.33375e-06	1.84676e-05
ENSMUSG00000073627	6437	1	C130036L24Rik	-1.46251	-4.03141	0.000669586	0.00238505
ENSMUSG00000039063	2685	2	Echdc3	-1.45801	-2.7217	0.00853121	0.0227243
ENSMUSG00000040592	1431	11	Cd79b	-1.45729	-5.93851	2.14803e-05	0.000119739
ENSMUSG00000025290	840	14	Rps24	-1.45719	-9.02189	2.27573e-07	2.86586e-06
ENSMUSG00000034620	5614	10	Tmem5	-1.45564	-6.57752	7.56792e-06	4.96625e-05
ENSMUSG00000025362	447	10	Rps26	-1.45476	-6.20584	1.37886e-05	8.24008e-05
ENSMUSG00000017713	2910	11	Tha1	-1.45422	-3.45041	0.00206123	0.00644045
ENSMUSG00000039242	3681	13	B3galnt2	-1.45403	-7.0543	3.60308e-06	2.6495e-05
ENSMUSG00000044350	3644	14	Lacc1	-1.45379	-5.40639	5.34695e-05	0.000260787
ENSMUSG00000091264	4464	13	Smim13	-1.451	-6.75972	5.67868e-06	3.92305e-05
ENSMUSG00000021532	2362	13	Fastkd3	-1.45007	-7.29602	2.50183e-06	1.94914e-05
ENSMUSG00000033287	2134	15	Kctd17	-1.44968	-2.28114	0.0197759	0.0479821
ENSMUSG00000027293	4007	2	Ehd4	-1.44866	-8.35723	5.49889e-07	5.79806e-06
ENSMUSG00000046432	973	X	Ngfrap1	-1.44561	-5.26009	6.91773e-05	0.000328137
ENSMUSG00000075511	2433	15	1700001L05Rik	-1.44555	-3.74279	0.00116745	0.00391414
ENSMUSG00000030309	14140	6	Caprin2	-1.44531	-3.7996	0.00104594	0.00355111
ENSMUSG00000061479	2964	7	Snrpa	-1.44525	-8.76345	3.18862e-07	3.73215e-06
ENSMUSG00000037216	2051	1	Lipt1	-1.44492	-3.25979	0.00299059	0.00889951
ENSMUSG00000089857	3569	8	Zfp882	-1.44477	-3.92077	0.000827985	0.00286841
ENSMUSG00000030780	5526	7	BC017158	-1.4441	-8.82512	2.94012e-07	3.4839e-06
ENSMUSG00000053553	2885	5	3110082I17Rik	-1.44219	-6.59303	7.38376e-06	4.86851e-05
ENSMUSG00000035064	7408	7	Eef2k	-1.4417	-9.7366	9.28253e-08	1.43827e-06
ENSMUSG00000020387	10760	11	Jade2	-1.44103	-5.78553	2.7807e-05	0.000149902
ENSMUSG00000003604	5001	2	Aven	-1.4404	-4.81851	0.000153159	0.00064949
ENSMUSG00000027227	2352	2	Sord	-1.43916	-6.20639	1.37759e-05	8.23753e-05
ENSMUSG00000086629	8345	X	2810403D21Rik	-1.43672	-3.09256	0.00414604	0.0118844
ENSMUSG00000050846	2463	15	Zfp623	-1.43631	-5.45283	4.93012e-05	0.000244671
ENSMUSG00000026857	2798	2	Ntmt1	-1.43583	-4.99843	0.000110448	0.000489262
ENSMUSG00000030983	2038	7	Bccip	-1.43571	-9.99573	6.7896e-08	1.14157e-06
ENSMUSG00000008682	2053	X	Rpl10	-1.43493	-4.91651	0.000128108	0.000556148
ENSMUSG00000051674	5807	5	Dcun1d4	-1.43402	-3.99918	0.000712208	0.00251598
ENSMUSG00000032575	3524	9	Manf	-1.43372	-8.71782	3.38679e-07	3.92351e-06
ENSMUSG00000087679	2483	2	C330006A16Rik	-1.43256	-9.26011	1.67807e-07	2.24742e-06
ENSMUSG00000073702	1662	1	Rpl31	-1.43201	-4.79339	0.000160363	0.000674977
ENSMUSG00000038331	6788	1	Satb2	-1.43187	-2.9345	0.00564311	0.0156932
ENSMUSG00000039512	8708	17	Uhrf1bp1	-1.43007	-7.28405	2.54695e-06	1.97933e-05
ENSMUSG00000002660	1207	17	Clpp	-1.4295	-6.03209	1.8372e-05	0.000104952
ENSMUSG00000026245	2620	1	Farsb	-1.42944	-8.35956	5.48142e-07	5.78454e-06
ENSMUSG00000048440	3017	17	Cyp4f16	-1.42834	-6.22991	1.32553e-05	7.97885e-05
ENSMUSG00000040209	15255	3	Zfp704	-1.42803	-7.66888	1.44629e-06	1.25749e-05
ENSMUSG00000062456	691	19	Rpl9-ps6	-1.42726	-6.5628	7.74697e-06	5.07037e-05
ENSMUSG00000002319	5362	14	Ipo4	-1.42692	-4.81275	0.000154778	0.000654792
ENSMUSG00000022407	5635	15	Adsl	-1.4268	-8.36439	5.44541e-07	5.75631e-06
ENSMUSG00000020251	5773	10	Glt8d2	-1.42646	-2.42593	0.0150403	0.0376068
ENSMUSG00000044937	4646	10	Ttc41	-1.42607	-3.52615	0.0017782	0.00566129
ENSMUSG00000029475	10869	5	Kdm2b	-1.42519	-8.71811	3.38548e-07	3.92351e-06
ENSMUSG00000003809	2754	8	Gcdh	-1.42448	-8.41323	5.09527e-07	5.47455e-06
ENSMUSG00000061286	6268	7	Exosc5	-1.42363	-6.12359	1.57867e-05	9.2345e-05
ENSMUSG00000031508	3950	8	Ankrd10	-1.4232	-9.59233	1.10788e-07	1.64262e-06
ENSMUSG00000096696	2667	17	Zfp960	-1.42263	-2.3571	0.0171334	0.0422546
ENSMUSG00000024352	967	18	Spata24	-1.42142	-4.28753	0.000411275	0.00155063
ENSMUSG00000034377	18054	17	Tulp4	-1.42139	-2.82966	0.00691888	0.0188534
ENSMUSG00000004383	7883	8	Large	-1.42101	-4.06336	0.000629842	0.00226479
ENSMUSG00000024887	4682	19	Asah2	-1.42032	-3.33083	0.00260286	0.00786611
ENSMUSG00000058355	3813	8	Abce1	-1.42029	-10.5117	3.71031e-08	7.17943e-07
ENSMUSG00000035215	468	10	Lsm7	-1.41969	-3.03316	0.0046555	0.0131765
ENSMUSG00000037722	2629	14	Gnpnat1	-1.41886	-6.98601	3.99967e-06	2.89831e-05
ENSMUSG00000044348	7963	X	Slc25a53	-1.4183	-4.67029	0.000201107	0.000823897
ENSMUSG00000029247	3139	5	Paics	-1.41802	-9.8245	8.34222e-08	1.33668e-06
ENSMUSG00000046434	1918	15	Hnrnpa1	-1.41793	-10.1439	5.6937e-08	1.00199e-06
ENSMUSG00000017765	4297	8	Slc12a4	-1.41735	-3.5121	0.00182753	0.00579773
ENSMUSG00000077734	94	15	Snord83b	-1.41718	-2.85164	0.00662962	0.0181447
ENSMUSG00000021149	2977	13	Gtpbp4	-1.41713	-10.3578	4.43212e-08	8.27995e-07
ENSMUSG00000024312	2442	17	Wdr46	-1.41597	-7.99638	9.06511e-07	8.67601e-06
ENSMUSG00000005583	15715	13	Mef2c	-1.41562	-7.18264	2.96584e-06	2.24459e-05
ENSMUSG00000055809	2224	7	Dnaaf3	-1.41519	-3.77574	0.00109525	0.00370101
ENSMUSG00000104960	853	3	Snhg8	-1.41427	-4.73587	0.000178215	0.000741717
ENSMUSG00000039660	3010	2	D2Wsu81e	-1.41365	-9.06235	2.16006e-07	2.73403e-06
ENSMUSG00000034194	2766	14	R3hcc1	-1.41277	-5.02741	0.000104823	0.000468633
ENSMUSG00000054836	2872	9	Elp6	-1.41235	-5.4102	5.31123e-05	0.000259248
ENSMUSG00000001056	1146	11	Nhp2	-1.41206	-6.24766	1.28761e-05	7.78068e-05
ENSMUSG00000022899	7360	16	Slc15a2	-1.41123	-3.61492	0.00149609	0.00485128
ENSMUSG00000032252	6828	9	Glce	-1.41122	-6.33007	1.12594e-05	6.95231e-05
ENSMUSG00000020319	5934	11	Wdpcp	-1.411	-4.30547	0.000397559	0.00150898
ENSMUSG00000057229	3020	7	Atp5sl	-1.41028	-7.29756	2.49602e-06	1.94705e-05
ENSMUSG00000036188	2446	12	Ankmy2	-1.41	-7.65636	1.47271e-06	1.27289e-05
ENSMUSG00000086290	1626	4	Snhg12	-1.40811	-4.05081	0.000645129	0.00230918
ENSMUSG00000027189	5645	2	Trim44	-1.40782	-9.31438	1.56684e-07	2.14227e-06
ENSMUSG00000032898	5545	5	Fbxo21	-1.40754	-5.87309	2.39777e-05	0.000132063
ENSMUSG00000028385	7795	4	Snx30	-1.40747	-6.18441	1.42819e-05	8.47783e-05
ENSMUSG00000090626	8798	9	Tex9	-1.40653	-3.58775	0.00157723	0.00508258
ENSMUSG00000042729	1203	19	Wdr74	-1.40624	-6.35066	1.08897e-05	6.76093e-05
ENSMUSG00000086877	1581	X	A230072C01Rik	-1.40527	-2.75473	0.00800004	0.0214611
ENSMUSG00000027423	4177	2	Snx5	-1.40443	-8.28442	6.07501e-07	6.28829e-06
ENSMUSG00000054752	9739	4	Fsd1l	-1.40425	-3.59144	0.00156594	0.00505013
ENSMUSG00000094441	1638	17	Zfp955a	-1.40417	-5.22654	7.34151e-05	0.000345604
ENSMUSG00000030079	1899	6	Ruvbl1	-1.40092	-6.58718	7.45263e-06	4.90611e-05
ENSMUSG00000057147	7407	2	Dph6	-1.40044	-7.67286	1.43796e-06	1.25223e-05
ENSMUSG00000091050	2147	15	9330020H09Rik	-1.40038	-3.11384	0.00397674	0.0114666
ENSMUSG00000021699	12006	13	Pde4d	-1.39932	-6.84435	4.97702e-06	3.49261e-05
ENSMUSG00000022604	9163	16	Cep97	-1.39927	-6.50374	8.512e-06	5.48453e-05
ENSMUSG00000037070	1723	8	Rbmxl1	-1.39833	-10.1418	5.70815e-08	1.00312e-06
ENSMUSG00000055150	5018	7	Zfp78	-1.39698	-3.14785	0.00372112	0.0108098
ENSMUSG00000030942	3004	7	Thumpd1	-1.3969	-9.97941	6.92334e-08	1.15652e-06
ENSMUSG00000024274	673	18	Zscan30	-1.39688	-3.16934	0.00356819	0.0104274
ENSMUSG00000042579	5730	3	4632404H12Rik	-1.39623	-7.52759	1.7764e-06	1.47759e-05
ENSMUSG00000038286	1209	13	Bphl	-1.39592	-5.58859	3.8955e-05	0.000200945
ENSMUSG00000078249	1626	11	Hmga1-rs1	-1.39576	-6.21329	1.3621e-05	8.15164e-05
ENSMUSG00000047260	1415	11	Emc6	-1.39548	-7.97675	9.31917e-07	8.85879e-06
ENSMUSG00000028556	16818	4	Dock7	-1.39537	-5.07988	9.5383e-05	0.00043328
ENSMUSG00000039046	8059	2	Usp6nl	-1.39419	-6.84474	4.97394e-06	3.49261e-05
ENSMUSG00000020812	2776	11	1810032O08Rik	-1.39414	-4.72546	0.000181656	0.000754647
ENSMUSG00000056459	3131	12	Zbtb25	-1.39367	-7.98748	9.17937e-07	8.76514e-06
ENSMUSG00000029545	2269	5	Acads	-1.39249	-7.31414	2.43504e-06	1.90666e-05
ENSMUSG00000032279	2403	9	Idh3a	-1.39247	-8.91791	2.60422e-07	3.16986e-06
ENSMUSG00000032194	4853	9	Kank2	-1.39164	-2.31474	0.0185496	0.0453695
ENSMUSG00000004043	7133	11	Stat5a	-1.39147	-7.13335	3.19518e-06	2.38766e-05
ENSMUSG00000054021	1367	13	Sirt5	-1.39145	-3.76623	0.00111556	0.00376452
ENSMUSG00000029447	3620	5	Cct6a	-1.38971	-7.74758	1.29116e-06	1.14339e-05
ENSMUSG00000038072	6853	5	Galnt11	-1.38813	-5.79563	2.73337e-05	0.000147671
ENSMUSG00000030421	3673	7	Uri1	-1.38802	-11.6505	1.05924e-08	2.96158e-07
ENSMUSG00000061393	1753	9	Acvr2b	-1.38711	-2.28993	0.0194334	0.0472892
ENSMUSG00000079478	3083	19	Sssca1	-1.38692	-4.95778	0.000118869	0.000521533
ENSMUSG00000040857	3607	7	Erf	-1.38447	-3.69352	0.00128428	0.00424749
ENSMUSG00000010751	4217	7	Tnfrsf22	-1.38376	-4.79686	0.000159342	0.000671133
ENSMUSG00000070319	1075	9	Eif3g	-1.38234	-8.17952	7.02036e-07	7.09564e-06
ENSMUSG00000024587	2632	18	Nars	-1.38212	-11.5492	1.17923e-08	3.16205e-07
ENSMUSG00000052794	2970	8	1700030K09Rik	-1.38134	-5.01873	0.000106473	0.000474475
ENSMUSG00000025794	935	9	Rpl14	-1.38002	-7.10431	3.33901e-06	2.48024e-05
ENSMUSG00000063972	10824	2	Nr6a1	-1.37891	-3.46471	0.00200421	0.00629071
ENSMUSG00000038208	3248	11	Pgap3	-1.37872	-4.50884	0.000271389	0.00107502
ENSMUSG00000028251	1588	4	Tstd3	-1.37794	-4.22136	0.000466151	0.0017282
ENSMUSG00000054720	7654	5	Lrrc8c	-1.37552	-3.3351	0.00258101	0.00780767
ENSMUSG00000024505	3520	18	Dtwd2	-1.37529	-5.24902	7.05447e-05	0.000334241
ENSMUSG00000026785	4255	2	Pkn3	-1.37387	-4.35087	0.000364927	0.00139619
ENSMUSG00000028633	3316	4	Ctps	-1.37199	-9.92792	7.36407e-08	1.20876e-06
ENSMUSG00000041650	5210	14	Pcca	-1.37194	-8.04437	8.47455e-07	8.23321e-06
[truncated: 3,151 more rows]
