# Supplementary material for: Identification of a Siglec-F+ granulocyte-macrophage progenitor
Source: J Leukoc Biol. Author manuscript; Available in PMC 2019 Jan 5. (PMC6320667; doi:10.1002/JLB.1MA1217-475R)
Supplement: Supplement 4 [file NIHMS1003894-supplement-Supplement_4.xls]

## Sheet: SiglecFSidePlt4vsSiglecFSideBL6
Supplementary Table 3
Differentially expressed genes between SiglecF+ IL5Ra- cells from Myb Plt4/Plt4 and C57BL/6 mice (negative FC = higher in C57Bl/6)
GeneID	Length	chr	Symbol	logFC	t	P.Value	FDR
ENSMUSG00000072720	10698	5	Myo18b	-10.1781	-12.6845	3.24908e-08	8.52342e-06
ENSMUSG00000067586	4484	13	S1pr3	-8.91122	-11.7243	7.19762e-08	1.32762e-05
ENSMUSG00000045928	4742	7	4933440M02Rik	-8.90918	-13.8064	1.26611e-08	5.30517e-06
ENSMUSG00000007682	5813	12	Dio2	-7.09575	-16.0633	2.32147e-09	1.71281e-06
ENSMUSG00000046593	4741	4	Tmem215	-6.99365	-12.6835	2.93319e-08	8.12458e-06
ENSMUSG00000026494	14696	1	Kif26b	-6.93311	-4.41466	0.000617808	0.0117955
ENSMUSG00000032854	4536	3	Ugt8a	-6.77809	-8.62341	1.56437e-06	0.000100915
ENSMUSG00000031189	7267	X	Aff2	-6.71852	-6.02187	4.6821e-05	0.00141723
ENSMUSG00000050377	3665	13	Il31ra	-6.69979	-5.6652	8.00107e-05	0.00217633
ENSMUSG00000044550	3546	X	Tceal3	-6.67756	-5.33988	0.000132593	0.00333744
ENSMUSG00000052914	3605	4	Cyp2j6	-6.38215	-9.49551	5.84017e-07	4.85516e-05
ENSMUSG00000023011	4520	15	Faim2	-6.37567	-10.1915	2.83121e-07	2.93179e-05
ENSMUSG00000065968	2340	16	Ifitm7	-6.32104	-7.70441	4.64647e-06	0.000231441
ENSMUSG00000056973	2369	8	Ces1d	-6.18809	-8.21424	2.47242e-06	0.000144489
ENSMUSG00000094546	351	12	Ighv1-26	-6.13097	-3.73078	0.00200038	0.0312774
ENSMUSG00000048200	2764	7	Cracr2b	-6.12822	-11.5329	7.74934e-08	1.36539e-05
ENSMUSG00000085936	3293	13	2610307P16Rik	-5.88577	-7.35608	7.11754e-06	0.000319478
ENSMUSG00000040950	2094	11	Mgl2	-5.838	-17.097	1.12331e-09	1.02005e-06
ENSMUSG00000045180	8375	X	Shroom2	-5.7654	-9.47401	5.82978e-07	4.85516e-05
ENSMUSG00000074625	2206	2	Arhgap40	-5.75467	-10.1371	2.91836e-07	2.99576e-05
ENSMUSG00000025867	4928	13	Cplx2	-5.71123	-3.81883	0.00166992	0.0268574
ENSMUSG00000052942	8842	19	Glis3	-5.68153	-9.5469	5.37453e-07	4.66517e-05
ENSMUSG00000026303	5357	1	Mlph	-5.64311	-13.3479	1.6169e-08	5.96953e-06
ENSMUSG00000027276	5827	2	Jag1	-5.63427	-8.55584	1.61501e-06	0.000103615
ENSMUSG00000028784	2030	4	Spocd1	-5.61633	-7.31085	7.46176e-06	0.000331151
ENSMUSG00000022025	1843	14	Lect1	-5.58307	-8.29474	2.19014e-06	0.000131242
ENSMUSG00000042251	7028	1	Pm20d1	-5.48645	-8.87745	1.11077e-06	7.99552e-05
ENSMUSG00000042246	5763	7	Tmc7	-5.37985	-7.986	3.15056e-06	0.000172988
ENSMUSG00000024427	4587	18	Spry4	-5.35126	-4.40705	0.000580941	0.0112059
ENSMUSG00000105652	891	3	4930519L02Rik	-5.3315	-10.2349	2.59921e-07	2.73962e-05
ENSMUSG00000027962	8870	3	Vcam1	-5.32675	-16.0001	2.26698e-09	1.71281e-06
ENSMUSG00000002565	2999	12	Scin	-5.31371	-3.79666	0.00170171	0.0273315
ENSMUSG00000053886	2718	8	Sh2d4a	-5.19464	-4.15349	0.000895263	0.0159646
ENSMUSG00000031214	13100	X	Ophn1	-5.08607	-8.11805	2.65034e-06	0.00015188
ENSMUSG00000063415	5352	6	Cyp26b1	-5.08143	-5.44641	0.000104214	0.00271578
ENSMUSG00000020151	5929	10	Ptprr	-5.01896	-8.69191	1.34543e-06	9.23419e-05
ENSMUSG00000100094	2463	7	1810008I18Rik	-4.97522	-7.74421	4.17529e-06	0.000212454
ENSMUSG00000032531	6289	9	Amotl2	-4.93501	-9.77154	4.11397e-07	3.81482e-05
ENSMUSG00000036743	1693	18	Psma8	-4.93358	-12.7295	2.60765e-08	7.50813e-06
ENSMUSG00000056758	6772	10	Hmga2	-4.87915	-4.79034	0.000296606	0.00635469
ENSMUSG00000044461	3144	14	Shisa2	-4.86881	-8.72356	1.28956e-06	9.00786e-05
ENSMUSG00000020963	4873	12	Tshr	-4.78186	-9.62794	4.75507e-07	4.25254e-05
ENSMUSG00000060512	2403	5	0610040J01Rik	-4.75069	-13.0045	2.06328e-08	6.76584e-06
ENSMUSG00000085139	4707	X	A730046J19Rik	-4.5145	-3.64678	0.00213197	0.0331594
ENSMUSG00000062991	10351	8	Nrg1	-4.4649	-10.4684	1.99064e-07	2.28151e-05
ENSMUSG00000044400	1574	X	Sowahd	-4.45676	-7.64257	4.64056e-06	0.000231441
ENSMUSG00000001986	9859	X	Gria3	-4.4184	-17.5193	8.16779e-10	8.95378e-07
ENSMUSG00000045569	1562	18	Mc2r	-4.4001	-3.71178	0.00188143	0.0297937
ENSMUSG00000050345	1364	13	4930486L24Rik	-4.39775	-6.69972	1.6045e-05	0.000607756
ENSMUSG00000044393	8268	18	Dsg2	-4.37957	-5.27773	0.000131225	0.00331716
ENSMUSG00000004098	6809	9	Col5a3	-4.34111	-9.25219	6.99746e-07	5.61939e-05
ENSMUSG00000046768	6484	12	Rhoj	-4.33706	-8.13341	2.52227e-06	0.000145391
ENSMUSG00000097177	6831	9	9330159M07Rik	-4.33335	-6.71549	1.56562e-05	0.0005962
ENSMUSG00000053931	3037	3	Cnn3	-4.26066	-8.49713	1.63433e-06	0.000104288
ENSMUSG00000069805	1702	13	Fbp1	-4.23308	-13.2812	1.61817e-08	5.96953e-06
ENSMUSG00000031443	1859	8	F7	-4.15262	-4.88245	0.000245323	0.00547455
ENSMUSG00000067399	1990	9	Trim43c	-4.14469	-5.93036	4.77093e-05	0.00142946
ENSMUSG00000045284	3531	X	Dcaf12l1	-4.14396	-3.38049	0.00339371	0.0493383
ENSMUSG00000092305	1676	12	Prps1l1	-4.06962	-7.80111	3.74681e-06	0.000195713
ENSMUSG00000031074	2326	7	Fgf3	-4.06366	-4.83989	0.0002619	0.00577894
ENSMUSG00000021662	6259	13	Arhgef28	-4.05348	-12.3673	3.43052e-08	8.61643e-06
ENSMUSG00000025855	3810	5	Prkar1b	-4.0059	-7.61792	4.70086e-06	0.000233166
ENSMUSG00000022783	4559	16	Spag6l	-3.95237	-5.80873	5.67152e-05	0.00163298
ENSMUSG00000036295	3180	12	Lrrn3	-3.94938	-3.66671	0.00198498	0.0311605
ENSMUSG00000007989	4227	14	Fzd3	-3.9127	-5.41181	0.000103927	0.00271429
ENSMUSG00000002944	3590	5	Cd36	-3.90391	-4.37953	0.000562935	0.0109121
ENSMUSG00000030352	4975	6	Tspan9	-3.87916	-11.4904	7.39779e-08	1.34355e-05
ENSMUSG00000022150	7342	15	Dab2	-3.87514	-10.5751	1.75533e-07	2.19421e-05
ENSMUSG00000049971	4378	5	Glt1d1	-3.85291	-11.7909	5.63782e-08	1.09106e-05
ENSMUSG00000028532	6020	4	Cachd1	-3.83598	-6.45597	2.20056e-05	0.000789591
ENSMUSG00000040562	1679	3	Gstm2	-3.81519	-8.42875	1.74108e-06	0.000109911
ENSMUSG00000028681	5974	4	Ptch2	-3.78041	-10.2567	2.39857e-07	2.62177e-05
ENSMUSG00000038188	2887	11	Scarf1	-3.75398	-10.8825	1.29908e-07	1.84495e-05
ENSMUSG00000045790	3295	5	Ccdc149	-3.72138	-11.0201	1.13888e-07	1.74603e-05
ENSMUSG00000001583	3329	11	Tnk1	-3.71434	-5.3668	0.000110483	0.00285395
ENSMUSG00000060275	3081	18	Nrg2	-3.70349	-11.749	5.82498e-08	1.10909e-05
ENSMUSG00000027221	2680	2	Chst1	-3.68081	-6.41975	2.30155e-05	0.000811144
ENSMUSG00000048763	4251	11	Hoxb3	-3.63961	-4.20224	0.000753335	0.0138738
ENSMUSG00000028730	4020	4	Cfap57	-3.63621	-11.2935	8.79745e-08	1.48286e-05
ENSMUSG00000023032	13021	15	Slc4a8	-3.63387	-18.5572	4.24694e-10	8.53803e-07
ENSMUSG00000051339	5876	5	2900026A02Rik	-3.6083	-4.83023	0.000260078	0.00574948
ENSMUSG00000021108	4519	12	Prkch	-3.60315	-6.44674	2.20876e-05	0.000790134
ENSMUSG00000020125	920	10	Elane	-3.60092	-15.5442	2.92366e-09	1.91743e-06
ENSMUSG00000022865	6309	16	Cxadr	-3.59038	-7.15544	8.40273e-06	0.000364685
ENSMUSG00000079173	19813	5	Zan	-3.55666	-5.91066	4.78889e-05	0.00143121
ENSMUSG00000038060	6696	9	Dlec1	-3.54031	-8.64922	1.33568e-06	9.23131e-05
ENSMUSG00000025969	11842	1	Nrp2	-3.44167	-9.8797	3.48464e-07	3.3444e-05
ENSMUSG00000013523	3775	2	Bcas1	-3.42967	-9.30872	6.3764e-07	5.22732e-05
ENSMUSG00000029661	12426	6	Col1a2	-3.4199	-6.66735	1.61272e-05	0.000607756
ENSMUSG00000032012	5054	9	Pvrl1	-3.40238	-5.83135	5.35645e-05	0.00156517
ENSMUSG00000039542	7995	9	Ncam1	-3.39831	-12.1957	3.89801e-08	9.2032e-06
ENSMUSG00000058135	1473	3	Gstm1	-3.38891	-22.8972	4.16892e-11	2.22259e-07
ENSMUSG00000098132	3496	7	Rassf10	-3.33928	-4.86302	0.000243361	0.00546174
ENSMUSG00000007480	1162	18	Mc5r	-3.33485	-4.7104	0.000312917	0.00663193
ENSMUSG00000031845	2543	8	Bco1	-3.31553	-6.64448	1.65843e-05	0.00061955
ENSMUSG00000060962	2192	7	Dmkn	-3.30699	-12.4422	3.14767e-08	8.44504e-06
ENSMUSG00000030259	5559	6	Rassf8	-3.29488	-13.3202	1.52481e-08	5.96953e-06
ENSMUSG00000021872	1665	14	Rnase10	-3.2611	-7.74793	3.89118e-06	0.000202358
ENSMUSG00000009356	3135	11	Lpo	-3.25551	-8.55309	1.47947e-06	9.70284e-05
ENSMUSG00000029287	6545	5	Tgfbr3	-3.24339	-3.74049	0.00166404	0.0267994
ENSMUSG00000060224	3119	19	Pyroxd2	-3.23175	-9.09582	8.00417e-07	6.05701e-05
ENSMUSG00000029673	22890	5	Auts2	-3.21946	-5.49694	8.83873e-05	0.00235533
ENSMUSG00000015224	3337	4	Cyp2j9	-3.20785	-8.16458	2.33509e-06	0.000138521
ENSMUSG00000030852	15351	7	Tacc2	-3.19657	-13.0061	1.96154e-08	6.61598e-06
ENSMUSG00000039109	3927	13	F13a1	-3.19589	-8.35749	1.85607e-06	0.000115321
ENSMUSG00000020264	3255	11	Slc36a2	-3.18003	-7.26375	7.19246e-06	0.000320404
ENSMUSG00000029553	5594	6	Tfec	-3.15705	-13.5651	1.25124e-08	5.30517e-06
ENSMUSG00000022995	21452	1	Enah	-3.15621	-11.8059	5.4552e-08	1.07331e-05
ENSMUSG00000024379	1133	18	Tslp	-3.1192	-9.50175	5.13736e-07	4.55989e-05
ENSMUSG00000061780	923	10	Cfd	-3.10314	-7.14504	8.38355e-06	0.000364685
ENSMUSG00000030825	1365	7	Hsd17b14	-3.09769	-5.48727	8.93089e-05	0.00237453
ENSMUSG00000030117	2423	6	Gdf3	-3.09766	-12.7349	2.44814e-08	7.22507e-06
ENSMUSG00000000753	2359	11	Serpinf1	-3.09423	-6.84868	1.24524e-05	0.000506898
ENSMUSG00000052512	35940	7	Nav2	-3.08384	-8.96171	9.25376e-07	6.8507e-05
ENSMUSG00000022534	3281	16	Mefv	-3.08308	-11.9435	4.82146e-08	9.98549e-06
ENSMUSG00000030428	6379	7	Ttyh1	-3.0718	-6.53883	1.90539e-05	0.000698543
ENSMUSG00000003355	731	15	Fkbp11	-3.0696	-13.0425	1.8987e-08	6.59239e-06
ENSMUSG00000033191	4917	4	Tie1	-3.06752	-12.0557	4.36769e-08	9.54827e-06
ENSMUSG00000085890	1109	11	Tnfsf13os	-3.06548	-6.38295	2.37178e-05	0.000826041
ENSMUSG00000024008	11998	17	Cpne5	-3.04824	-7.77487	3.74031e-06	0.000195713
ENSMUSG00000018752	2235	11	Tnfsfm13	-3.02118	-4.90362	0.000224697	0.00513065
ENSMUSG00000057836	4045	X	Xlr3a	-2.95357	-4.21227	0.000714681	0.0132863
ENSMUSG00000040722	3190	9	Scamp5	-2.92028	-6.14523	3.31927e-05	0.00108543
ENSMUSG00000089669	1637	11	Tnfsf13	-2.91245	-8.15368	2.34777e-06	0.000138577
ENSMUSG00000043263	3547	1	Pyhin1	-2.90408	-9.11558	7.76896e-07	5.95536e-05
ENSMUSG00000031596	9135	8	Slc7a2	-2.88337	-6.17714	3.16615e-05	0.00104696
ENSMUSG00000028378	2296	4	Ptgr1	-2.88135	-20.4037	1.47332e-10	4.34814e-07
ENSMUSG00000091455	7071	10	Otogl	-2.86343	-8.41519	1.72007e-06	0.000109169
ENSMUSG00000020098	809	10	Pcbd1	-2.83571	-8.00424	2.8071e-06	0.000157799
ENSMUSG00000028527	4646	4	Ak4	-2.82502	-17.2054	9.53567e-10	9.38072e-07
ENSMUSG00000039765	6809	5	Cc2d2a	-2.82073	-10.1265	2.66625e-07	2.7854e-05
ENSMUSG00000035168	14570	2	Tanc1	-2.81902	-10.801	1.37115e-07	1.8605e-05
ENSMUSG00000054675	2315	5	Tmem119	-2.80293	-10.3241	2.18551e-07	2.43395e-05
ENSMUSG00000053702	15235	2	Nebl	-2.78805	-10.9321	1.20915e-07	1.76848e-05
ENSMUSG00000001700	2605	18	Gramd3	-2.78196	-10.0059	3.01233e-07	3.06557e-05
ENSMUSG00000029648	13504	5	Flt1	-2.78168	-11.1423	9.91675e-08	1.5609e-05
ENSMUSG00000031877	2859	8	Ces2g	-2.76357	-4.17218	0.000759511	0.0139658
ENSMUSG00000053469	8883	15	Tg	-2.76025	-4.93981	0.000209848	0.00484786
ENSMUSG00000050953	3105	10	Gja1	-2.75682	-4.75955	0.00028168	0.00612382
ENSMUSG00000027556	1248	3	Car1	-2.75222	-3.33936	0.00334038	0.0488034
ENSMUSG00000022415	4808	15	Syngr1	-2.74457	-8.7184	1.20859e-06	8.54335e-05
ENSMUSG00000054855	2967	15	Rnd1	-2.74273	-11.0242	1.10725e-07	1.71988e-05
ENSMUSG00000030134	3355	6	Rasgef1a	-2.73456	-5.89767	4.74582e-05	0.00142556
ENSMUSG00000045942	935	11	BC049762	-2.70429	-7.09861	8.82276e-06	0.000380119
ENSMUSG00000071064	8944	8	Zfp827	-2.69914	-3.58483	0.00213517	0.0331653
ENSMUSG00000032514	5388	9	Ttc21a	-2.68454	-8.5872	1.40323e-06	9.46578e-05
ENSMUSG00000039395	2284	1	Mreg	-2.68025	-8.57822	1.41774e-06	9.50932e-05
ENSMUSG00000029330	3939	5	Cds1	-2.66716	-10.3347	2.15731e-07	2.42543e-05
ENSMUSG00000031503	6619	8	Col4a2	-2.61974	-4.58634	0.00037365	0.00777943
ENSMUSG00000030340	4132	6	Scnn1a	-2.60931	-10.6573	1.56966e-07	2.01412e-05
ENSMUSG00000005553	3761	7	Atp4a	-2.59714	-4.14281	0.000793734	0.0145272
ENSMUSG00000022440	2402	15	C1qtnf6	-2.58837	-10.7756	1.3996e-07	1.87754e-05
ENSMUSG00000012889	3549	8	Podnl1	-2.58306	-5.21679	0.000134004	0.00335151
ENSMUSG00000046997	4484	9	Spsb4	-2.56738	-6.36511	2.40076e-05	0.000831115
ENSMUSG00000050138	1936	17	Kcnk12	-2.56269	-8.98523	8.91834e-07	6.66336e-05
ENSMUSG00000034382	5056	17	AI661453	-2.54068	-8.03392	2.69224e-06	0.000153536
ENSMUSG00000004558	2157	14	Ndrg2	-2.53943	-9.3758	5.81198e-07	4.85516e-05
ENSMUSG00000040809	1632	3	Chil3	-2.53599	-9.86287	3.47543e-07	3.3444e-05
ENSMUSG00000078137	4861	2	Ankrd63	-2.53081	-7.29934	6.76044e-06	0.000305774
ENSMUSG00000031789	9355	8	Cngb1	-2.52352	-10.1763	2.523e-07	2.68325e-05
ENSMUSG00000025558	8199	14	Dock9	-2.52201	-10.2657	2.30625e-07	2.54442e-05
ENSMUSG00000095105	8103	13	Edaradd	-2.49187	-5.65679	6.76867e-05	0.00188899
ENSMUSG00000022468	2718	15	Endou	-2.47873	-8.2571	2.05782e-06	0.000126263
ENSMUSG00000050271	9606	8	D8Ertd82e	-2.45458	-5.59823	7.39234e-05	0.00204851
ENSMUSG00000073888	2377	4	Ccl27a	-2.45003	-6.17659	3.1359e-05	0.00104191
ENSMUSG00000022686	5197	16	B3gnt5	-2.42199	-7.36166	6.22573e-06	0.000289238
ENSMUSG00000047394	1039	15	Odf3b	-2.41812	-5.14071	0.000150537	0.00367928
ENSMUSG00000016028	11050	15	Celsr1	-2.41589	-18.176	5.20837e-10	8.53803e-07
ENSMUSG00000050050	6193	5	Ccdc158	-2.40379	-7.92625	3.06293e-06	0.000169544
ENSMUSG00000035413	1633	11	Tmem98	-2.38327	-4.05853	0.000911639	0.0161348
ENSMUSG00000028184	14198	3	Adgrl2	-2.38055	-8.59362	1.38624e-06	9.40491e-05
ENSMUSG00000032064	9971	9	Dixdc1	-2.37917	-4.83813	0.000244844	0.00547422
ENSMUSG00000034485	4428	9	Uaca	-2.37024	-4.35703	0.000545579	0.0105989
ENSMUSG00000029086	7175	5	Prom1	-2.3632	-10.9134	1.22329e-07	1.76848e-05
ENSMUSG00000029094	12650	5	Afap1	-2.34109	-8.25059	2.06985e-06	0.000126263
ENSMUSG00000027875	3290	3	Hmgcs2	-2.33427	-3.51075	0.0023983	0.0363945
ENSMUSG00000048264	8223	13	Dip2c	-2.33301	-6.4666	2.07178e-05	0.000747931
ENSMUSG00000079110	5023	2	Capn3	-2.3206	-5.73836	5.96416e-05	0.00169247
ENSMUSG00000032864	3424	2	Rag2	-2.31272	-5.21459	0.00013361	0.00334876
ENSMUSG00000026835	1339	2	Fcnb	-2.31102	-9.30305	6.26866e-07	5.17493e-05
ENSMUSG00000036902	5610	8	Neto2	-2.29081	-9.19016	7.08708e-07	5.65291e-05
ENSMUSG00000040314	1002	14	Ctsg	-2.27691	-11.9805	4.60837e-08	9.71462e-06
ENSMUSG00000031444	2731	8	F10	-2.27105	-11.1576	9.70888e-08	1.54883e-05
ENSMUSG00000031553	2939	8	Adam3	-2.26909	-6.84063	1.23633e-05	0.000506898
ENSMUSG00000028524	10136	4	Sgip1	-2.26581	-7.82852	3.44761e-06	0.000183329
ENSMUSG00000073889	4471	4	Il11ra1	-2.26143	-17.5426	7.66348e-10	8.95378e-07
ENSMUSG00000069830	4166	11	Nlrp1a	-2.2607	-6.58664	1.75059e-05	0.000651915
ENSMUSG00000024538	1286	18	Ppic	-2.26069	-9.98743	3.04718e-07	3.07453e-05
ENSMUSG00000034898	4888	9	Filip1	-2.23393	-4.39245	0.000511934	0.0100222
ENSMUSG00000022037	3438	14	Clu	-2.23088	-4.49821	0.000428306	0.00867265
ENSMUSG00000026640	17174	1	Plxna2	-2.22969	-6.46725	2.0668e-05	0.000747931
ENSMUSG00000002365	2411	17	Snx9	-2.21398	-13.0938	1.79838e-08	6.43329e-06
ENSMUSG00000028602	3459	4	Tnfrsf8	-2.20825	-5.82285	5.24607e-05	0.00154439
ENSMUSG00000057729	1732	10	Prtn3	-2.20706	-11.2092	9.24769e-08	1.51624e-05
ENSMUSG00000029490	2508	5	Mfsd7a	-2.20169	-5.8189	5.27655e-05	0.00154949
ENSMUSG00000048148	8701	8	Nwd1	-2.19571	-12.8111	2.26758e-08	7.04442e-06
ENSMUSG00000030549	2232	7	Rhcg	-2.19525	-4.98859	0.000191107	0.00447624
ENSMUSG00000018339	1813	11	Gpx3	-2.19521	-10.4161	1.97842e-07	2.28151e-05
ENSMUSG00000030246	1570	6	Ldhb	-2.19263	-11.4208	7.60668e-08	1.36056e-05
ENSMUSG00000063760	11013	10	Rnf217	-2.18729	-6.67094	1.55677e-05	0.0005962
ENSMUSG00000031616	5476	8	Ednra	-2.17492	-6.20974	2.97662e-05	0.000998268
ENSMUSG00000024866	1505	19	Acy3	-2.1657	-6.01546	3.94484e-05	0.00123284
ENSMUSG00000039005	5556	4	Tlr4	-2.15789	-6.32927	2.50883e-05	0.000863462
ENSMUSG00000087366	4117	4	Junos	-2.1427	-5.54335	7.99347e-05	0.00217633
ENSMUSG00000040164	2712	2	Kcns1	-2.12819	-3.52784	0.00230833	0.0354493
ENSMUSG00000009350	3424	11	Mpo	-2.12362	-10.4943	1.83052e-07	2.22776e-05
ENSMUSG00000052688	4624	1	Rab7b	-2.11032	-7.9207	3.07348e-06	0.000169544
ENSMUSG00000030029	5585	6	Lrig1	-2.10793	-4.27082	0.000627746	0.0119234
ENSMUSG00000022098	3757	14	Bmp1	-2.10763	-5.00709	0.000185232	0.0043559
ENSMUSG00000022636	7121	16	Alcam	-2.10402	-8.02296	2.71337e-06	0.000153829
ENSMUSG00000029664	1747	6	Tfpi2	-2.08791	-4.80162	0.000258353	0.00573281
ENSMUSG00000089665	392	8	Fcor	-2.07134	-7.76076	3.74211e-06	0.000195713
ENSMUSG00000017692	4734	11	Rhbdl3	-2.05527	-4.43302	0.000476232	0.00946451
ENSMUSG00000025854	6590	5	Fam20c	-2.04761	-6.9815	1.02054e-05	0.000428735
ENSMUSG00000033233	6000	3	Trim45	-2.03945	-10.8366	1.3128e-07	1.84495e-05
ENSMUSG00000029153	2722	5	Ociad2	-2.03561	-4.415	0.000490764	0.00968807
ENSMUSG00000020396	3994	11	Nefh	-2.03229	-3.9339	0.00112188	0.0192778
ENSMUSG00000038463	3095	1	Olfml2b	-2.00439	-5.13921	0.000149784	0.0036761
ENSMUSG00000032470	5134	9	Mras	-1.99371	-4.4737	0.000444268	0.00893455
ENSMUSG00000032827	14531	6	Ppp1r9a	-1.99301	-4.28435	0.000612081	0.0117299
ENSMUSG00000019876	11800	10	Pkib	-1.97943	-4.09808	0.000842478	0.0152397
ENSMUSG00000096965	1380	17	3300005D01Rik	-1.9768	-4.6953	0.00030713	0.00653273
ENSMUSG00000039835	11348	10	Nhsl1	-1.97494	-5.65371	6.74411e-05	0.00188659
ENSMUSG00000041992	3987	12	Rapgef5	-1.97044	-5.71496	6.14832e-05	0.00173638
ENSMUSG00000004698	4422	12	Hdac9	-1.969	-4.86845	0.000231284	0.00526071
ENSMUSG00000028909	7113	4	Ptpru	-1.95575	-8.61007	1.35494e-06	9.24573e-05
ENSMUSG00000039196	775	4	Orm1	-1.94927	-4.51457	0.000414563	0.00845235
ENSMUSG00000075702	1481	11	Selm	-1.94687	-10.5296	1.76643e-07	2.19421e-05
ENSMUSG00000015305	7183	10	Sash1	-1.94427	-8.67992	1.25055e-06	8.78734e-05
ENSMUSG00000026888	7185	2	Grb14	-1.9429	-4.18689	0.000722527	0.0134111
ENSMUSG00000040249	17717	10	Lrp1	-1.94155	-5.38945	0.000101075	0.00265154
ENSMUSG00000060206	10702	4	Zfp462	-1.92349	-4.64021	0.000336179	0.007049
ENSMUSG00000039760	2498	10	Il22ra2	-1.92216	-6.74022	1.41224e-05	0.000559448
ENSMUSG00000024617	7465	18	Camk2a	-1.9178	-13.4933	1.30326e-08	5.30517e-06
ENSMUSG00000079056	3546	2	Kcnip3	-1.9169	-9.16512	7.26317e-07	5.75448e-05
ENSMUSG00000022178	3503	14	Ajuba	-1.91662	-4.54344	0.000394852	0.00816327
ENSMUSG00000023963	3053	17	Cyp39a1	-1.91195	-7.09989	8.71215e-06	0.000376729
ENSMUSG00000017493	4416	11	Igfbp4	-1.90248	-22.2374	5.64825e-11	2.22259e-07
ENSMUSG00000017417	4836	11	Plxdc1	-1.89994	-3.45323	0.00262185	0.0392349
ENSMUSG00000004044	3587	11	Ptrf	-1.89766	-3.51228	0.00235857	0.0361128
ENSMUSG00000015312	1266	10	Gadd45b	-1.88545	-9.13365	7.51735e-07	5.91616e-05
ENSMUSG00000032766	919	6	Gng11	-1.8777	-4.53783	0.000398379	0.00820744
ENSMUSG00000057329	9157	1	Bcl2	-1.87484	-9.5679	4.70451e-07	4.23944e-05
ENSMUSG00000031442	12760	8	Mcf2l	-1.86564	-9.04811	8.26066e-07	6.21128e-05
ENSMUSG00000067767	1174	6	Clec4b2	-1.86227	-5.97344	4.18283e-05	0.00129602
ENSMUSG00000026712	6371	2	Mrc1	-1.85012	-5.32548	0.000111558	0.00287543
ENSMUSG00000052271	3494	5	Bhlha15	-1.8436	-4.83482	0.000243955	0.00546469
ENSMUSG00000042797	9418	7	Aqp11	-1.82316	-3.39885	0.00288575	0.0428507
ENSMUSG00000075269	764	16	Bex6	-1.80635	-7.25972	7.06191e-06	0.00031819
ENSMUSG00000020009	2847	10	Ifngr1	-1.79277	-13.5676	1.22857e-08	5.30517e-06
ENSMUSG00000023809	5404	17	Rps6ka2	-1.77638	-9.46819	5.22912e-07	4.6067e-05
ENSMUSG00000041075	4532	1	Fzd7	-1.77042	-7.42702	5.68977e-06	0.000271934
ENSMUSG00000040270	9940	4	Bach2	-1.76688	-3.89222	0.00120116	0.0203732
ENSMUSG00000019301	1339	11	Hsd17b1	-1.76348	-7.68778	4.09094e-06	0.000209063
ENSMUSG00000032714	3288	10	Syde1	-1.75906	-3.52261	0.00230923	0.0354493
ENSMUSG00000000318	2899	11	Clec10a	-1.75838	-4.52637	0.000405579	0.00831226
ENSMUSG00000042417	1876	13	Ccno	-1.7457	-5.4379	9.36311e-05	0.00247274
ENSMUSG00000020077	2196	10	Srgn	-1.74458	-15.7432	2.48004e-09	1.72217e-06
ENSMUSG00000026304	1992	1	Rab17	-1.74209	-3.49638	0.00241935	0.036663
ENSMUSG00000070942	6812	1	Il1rl2	-1.73838	-5.8249	5.20655e-05	0.00153658
ENSMUSG00000023259	5411	9	Slc26a6	-1.73712	-7.70083	4.02438e-06	0.000206556
ENSMUSG00000047293	1290	16	Gpr15	-1.73585	-4.75661	0.00027697	0.00603577
ENSMUSG00000048058	6023	2	Ldlrad3	-1.73067	-6.14782	3.24221e-05	0.00106911
ENSMUSG00000076431	4795	13	Sox4	-1.72478	-4.00038	0.000994213	0.0173877
ENSMUSG00000055675	7137	8	Kbtbd11	-1.72323	-4.51645	0.00041224	0.00841955
ENSMUSG00000032718	2376	6	Mansc1	-1.72005	-8.22063	2.13519e-06	0.000128601
ENSMUSG00000076617	1886	12	Ighm	-1.70499	-7.42152	5.72873e-06	0.000272692
ENSMUSG00000024940	5190	19	Ltbp3	-1.69183	-3.91131	0.00116074	0.0198588
ENSMUSG00000024109	20733	17	Nrxn1	-1.67803	-4.30457	0.000589102	0.0113448
ENSMUSG00000068129	986	2	Cst7	-1.67649	-14.3656	6.65861e-09	3.74309e-06
ENSMUSG00000038692	2566	11	Hoxb4	-1.67372	-5.77788	5.58332e-05	0.00161547
ENSMUSG00000044927	1217	6	H1fx	-1.65949	-3.85299	0.00128506	0.0214874
ENSMUSG00000061731	8077	15	Ext1	-1.6509	-3.88184	0.00122164	0.0206315
ENSMUSG00000052572	13213	7	Dlg2	-1.64601	-3.6646	0.00179105	0.0286107
ENSMUSG00000051811	1108	7	Cox6b2	-1.63971	-6.83355	1.24232e-05	0.000506898
ENSMUSG00000042349	9018	1	Ikbke	-1.63712	-6.57686	1.76588e-05	0.000655541
ENSMUSG00000032717	3092	17	Mdfi	-1.63452	-3.97924	0.00103055	0.0179435
ENSMUSG00000058325	6807	7	Dock1	-1.62365	-4.7955	0.000259711	0.00574948
ENSMUSG00000036111	1552	7	Lmo1	-1.61733	-6.8354	1.23912e-05	0.000506898
ENSMUSG00000004473	2978	7	Clec11a	-1.61648	-5.94708	4.34285e-05	0.00133509
ENSMUSG00000039976	7119	11	Tbc1d16	-1.60257	-6.08243	3.56274e-05	0.00114288
ENSMUSG00000034614	4272	11	Pik3ip1	-1.59716	-13.6759	1.12808e-08	5.30517e-06
ENSMUSG00000006720	3513	13	Zfp184	-1.58195	-7.04218	9.39139e-06	0.000401686
ENSMUSG00000034462	10169	5	Pkd2	-1.5801	-6.77137	1.35153e-05	0.000539016
ENSMUSG00000021589	5684	13	Rhobtb3	-1.5775	-7.34316	6.33388e-06	0.000290939
ENSMUSG00000074743	3723	2	Thbd	-1.57362	-6.72542	1.43896e-05	0.000568124
ENSMUSG00000027082	5463	2	Tfpi	-1.54517	-10.4663	1.87759e-07	2.23888e-05
ENSMUSG00000026986	1769	2	Hnmt	-1.54464	-7.89106	3.17878e-06	0.00017353
ENSMUSG00000071636	5787	16	Rimbp3	-1.53527	-3.75956	0.0015129	0.0247024
ENSMUSG00000027474	2407	2	Ccm2l	-1.53274	-4.38762	0.000511325	0.0100222
ENSMUSG00000041351	6429	4	Rap1gap	-1.52963	-3.47766	0.00249534	0.0375734
ENSMUSG00000038517	3975	11	Tbkbp1	-1.52575	-5.19908	0.000135791	0.00338903
ENSMUSG00000021003	3822	12	Galc	-1.52061	-5.74267	5.88294e-05	0.00167749
ENSMUSG00000028641	3846	4	P3h1	-1.5166	-10.7028	1.49062e-07	1.93371e-05
ENSMUSG00000048965	3761	7	Mrgpre	-1.51268	-4.08091	0.000863398	0.0154969
ENSMUSG00000030769	2758	7	Slc5a11	-1.50046	-3.91188	0.00115792	0.0198392
ENSMUSG00000106820	1081	5	D5Ertd605e	-1.49165	-5.10863	0.000156691	0.00378269
ENSMUSG00000017167	5875	11	Cntnap1	-1.49002	-3.33706	0.00320934	0.0471222
ENSMUSG00000099474	845	17	1700097N02Rik	-1.48469	-4.17187	0.000738156	0.0136368
ENSMUSG00000043885	5563	9	Slc36a4	-1.47474	-7.00219	9.90244e-06	0.00041899
ENSMUSG00000039982	5765	19	Dtx4	-1.47142	-6.66689	1.55892e-05	0.0005962
ENSMUSG00000023805	8342	17	Synj2	-1.46851	-6.12173	3.36437e-05	0.00109111
ENSMUSG00000056666	3537	6	Retsat	-1.45978	-10.414	1.97697e-07	2.28151e-05
ENSMUSG00000032010	4807	9	Usp2	-1.4505	-6.02356	3.88064e-05	0.00121838
ENSMUSG00000026594	12085	1	Ralgps2	-1.44222	-9.45158	5.31963e-07	4.65172e-05
ENSMUSG00000002108	2515	2	Nr1h3	-1.43764	-3.76288	0.0015033	0.0245795
ENSMUSG00000022469	6336	15	Rapgef3	-1.43504	-7.35957	6.20003e-06	0.000289238
ENSMUSG00000023830	9438	17	Igf2r	-1.42127	-4.2661	0.000628158	0.0119234
ENSMUSG00000027890	1707	3	Gstm4	-1.41514	-10.518	1.78437e-07	2.19421e-05
ENSMUSG00000097327	2789	10	E030030I06Rik	-1.40639	-4.04627	0.000916311	0.016169
ENSMUSG00000034101	7319	2	Ctnnd1	-1.39583	-5.67283	6.53374e-05	0.00184083
ENSMUSG00000025355	3410	10	Mmp19	-1.39529	-5.30531	0.000114905	0.00294882
ENSMUSG00000054752	9739	4	Fsd1l	-1.38946	-4.42356	0.000481043	0.00951208
ENSMUSG00000027776	1701	3	Il12a	-1.38699	-4.78152	0.000265518	0.00581529
ENSMUSG00000074039	3745	9	4930520O04Rik	-1.38621	-4.98644	0.000190452	0.00446976
ENSMUSG00000041773	4742	13	Enc1	-1.38031	-5.76954	5.64952e-05	0.00163063
ENSMUSG00000026589	5410	1	Sec16b	-1.37379	-3.97715	0.00103294	0.0179586
ENSMUSG00000040274	13989	5	Cdk6	-1.37131	-13.5042	1.29081e-08	5.30517e-06
ENSMUSG00000019461	3148	11	Plscr3	-1.36695	-12.2631	3.5923e-08	8.65451e-06
ENSMUSG00000020323	2843	10	Prss57	-1.34694	-7.54816	4.87265e-06	0.000237693
ENSMUSG00000027784	10496	3	Ppm1l	-1.34184	-3.54013	0.00222991	0.0344106
ENSMUSG00000024766	3431	19	Lipo1	-1.31803	-6.3888	2.29626e-05	0.000811144
ENSMUSG00000025591	4752	8	Tma16	-1.30959	-8.36214	1.80496e-06	0.000113338
ENSMUSG00000039234	6325	3	Sec24d	-1.30683	-9.83696	3.54514e-07	3.36041e-05
ENSMUSG00000027219	4208	2	Slc28a2	-1.30259	-5.75521	5.77174e-05	0.00165377
ENSMUSG00000041235	13786	4	Chd7	-1.30048	-4.47389	0.000441966	0.00891285
ENSMUSG00000006611	3572	13	Hfe	-1.29986	-4.86402	0.000232086	0.00526879
ENSMUSG00000022755	2698	16	Adgrg7	-1.2871	-7.37204	6.10067e-06	0.000285787
ENSMUSG00000042766	3792	3	Trim46	-1.28505	-3.78508	0.00144505	0.0237257
ENSMUSG00000097075	2522	7	D830044I16Rik	-1.28457	-3.56806	0.00212145	0.0330829
ENSMUSG00000036155	10291	1	Mgat5	-1.28345	-7.53794	4.936e-06	0.000239792
ENSMUSG00000033826	14583	17	Dnah8	-1.27812	-4.84126	0.00024083	0.00542883
ENSMUSG00000030872	9769	7	Gga2	-1.27468	-11.1822	9.45594e-08	1.52914e-05
ENSMUSG00000025993	9000	1	Slc40a1	-1.2732	-5.75181	5.80111e-05	0.00165816
ENSMUSG00000055639	7317	14	Dach1	-1.27257	-6.86628	1.18799e-05	0.00049381
ENSMUSG00000028957	9608	4	Per3	-1.26671	-4.28983	0.000603121	0.0115958
ENSMUSG00000021213	1400	13	Akr1c13	-1.2525	-4.32693	0.000566282	0.010959
ENSMUSG00000074892	6159	16	B3galt5	-1.24951	-3.36392	0.0030549	0.0449104
ENSMUSG00000026187	2555	1	Xrcc5	-1.2452	-6.77491	1.34456e-05	0.000538051
ENSMUSG00000010307	1830	7	Tmem86a	-1.2161	-4.24279	0.000653433	0.0123027
ENSMUSG00000024381	2451	18	Bin1	-1.21429	-7.29732	6.71849e-06	0.000305045
ENSMUSG00000022848	5395	16	Dirc2	-1.21222	-5.04309	0.000173891	0.00413036
ENSMUSG00000023330	1350	2	Dtwd1	-1.20834	-7.64463	4.31461e-06	0.000218601
ENSMUSG00000022793	3032	16	B4galt4	-1.20314	-5.58291	7.48725e-05	0.00206995
ENSMUSG00000035105	2662	12	Egln3	-1.19178	-5.33237	0.000110138	0.00285127
ENSMUSG00000028028	6868	3	Alpk1	-1.18891	-4.08461	0.000857274	0.0154742
ENSMUSG00000044080	694	3	S100a1	-1.17744	-6.71225	1.46461e-05	0.000574408
ENSMUSG00000034723	10907	2	Tmx4	-1.17184	-4.62424	0.000343936	0.00719886
ENSMUSG00000028420	3807	4	Tmem38b	-1.16995	-4.67134	0.000318162	0.00671896
ENSMUSG00000047250	3884	2	Ptgs1	-1.16032	-3.97445	0.00103751	0.0180114
ENSMUSG00000019970	4903	10	Sgk1	-1.16025	-3.84896	0.00129159	0.0215643
ENSMUSG00000035342	2921	19	Lzts2	-1.1601	-3.5071	0.00236435	0.0361543
ENSMUSG00000030688	2383	7	Stard10	-1.15195	-3.70824	0.00165442	0.0267028
ENSMUSG00000060131	6660	2	Atp8b4	-1.14291	-4.23397	0.000663318	0.0124491
ENSMUSG00000029185	2976	5	Fam114a1	-1.14185	-4.08021	0.000863784	0.0154969
ENSMUSG00000001227	3977	17	Sema6b	-1.11585	-3.48814	0.00244563	0.0370136
ENSMUSG00000022114	2085	14	Spry2	-1.11001	-5.78602	5.51135e-05	0.00160001
ENSMUSG00000027858	4755	3	Tspan2	-1.10393	-3.82617	0.00134422	0.0222248
ENSMUSG00000030284	4251	6	Creld1	-1.10276	-5.07623	0.000164924	0.00394448
ENSMUSG00000046546	3075	16	Fam43a	-1.10174	-4.09447	0.000842772	0.0152397
ENSMUSG00000044345	4304	19	Marveld1	-1.09713	-6.39328	2.28164e-05	0.000811144
ENSMUSG00000048440	3017	17	Cyp4f16	-1.08726	-4.05646	0.000899963	0.015992
ENSMUSG00000040957	3397	18	Cables1	-1.08554	-6.24511	2.81632e-05	0.000958118
ENSMUSG00000024150	2612	17	Mcfd2	-1.07655	-7.38591	5.99267e-06	0.000282974
ENSMUSG00000060002	8324	10	Chpt1	-1.07467	-4.73549	0.000286266	0.00618931
ENSMUSG00000032014	2388	9	Oaf	-1.07334	-3.40467	0.00283922	0.0422128
ENSMUSG00000032436	1136	9	Cmtm7	-1.07205	-6.80273	1.29463e-05	0.000522416
ENSMUSG00000087598	10160	7	Zfp111	-1.06528	-4.1793	0.000728369	0.0134983
ENSMUSG00000022844	1808	16	Pdia5	-1.0629	-6.1689	3.14206e-05	0.00104191
ENSMUSG00000036879	7417	8	Phkb	-1.05943	-4.43045	0.000475366	0.00946451
ENSMUSG00000056043	6590	7	Rgs9bp	-1.05459	-3.84638	0.00129739	0.0215882
ENSMUSG00000029752	2735	6	Asns	-1.05299	-4.71967	0.000293804	0.00632724
ENSMUSG00000008153	4968	6	Clstn3	-1.04926	-4.87356	0.000228496	0.00520732
ENSMUSG00000026047	3199	1	Kdelc1	-1.04151	-4.91955	0.000212094	0.00489017
ENSMUSG00000043895	2815	9	S1pr2	-1.03821	-3.65529	0.00181676	0.0289431
ENSMUSG00000005672	8911	5	Kit	-1.03591	-5.93743	4.40244e-05	0.00134468
ENSMUSG00000029275	3246	5	Gfi1	-1.03045	-3.37746	0.00298101	0.0439337
ENSMUSG00000023206	4446	2	Il15ra	-1.02444	-3.70775	0.00165577	0.0267028
ENSMUSG00000030761	8566	7	Myo7a	-1.01454	-4.43853	0.000468953	0.00936716
ENSMUSG00000029322	1592	5	Plac8	-1.01397	-5.11971	0.000153898	0.00372288
ENSMUSG00000037221	1839	5	Mospd3	-1.00993	-5.96644	4.21855e-05	0.00130026
ENSMUSG00000033863	3263	19	Klf9	-1.00893	-3.98818	0.001013	0.0176901
ENSMUSG00000022769	1108	16	Sdf2l1	-1.00472	-3.97099	0.00104373	0.0180929
ENSMUSG00000026189	1516	1	Pecr	-0.968937	-3.50365	0.00237879	0.036278
ENSMUSG00000029560	3238	5	Snx8	-0.95723	-4.09431	0.000842991	0.0152397
ENSMUSG00000091264	4464	13	Smim13	-0.95564	-3.91479	0.00115109	0.0197509
ENSMUSG00000032905	2492	18	Atg12	-0.940931	-5.60621	7.22643e-05	0.00200725
ENSMUSG00000023960	4858	17	Enpp5	-0.928722	-4.25114	0.000644145	0.0121861
ENSMUSG00000045639	6723	7	Zfp629	-0.888698	-3.32953	0.00324867	0.0476404
ENSMUSG00000047604	2155	19	Frat2	-0.887758	-3.85339	0.00128154	0.021459
ENSMUSG00000021140	12139	12	Pcnx	-0.87434	-3.30048	0.00342272	0.0496989
ENSMUSG00000020571	3745	12	Pdia6	-0.865614	-3.7537	0.00152685	0.0248813
ENSMUSG00000024480	1479	18	Ap3s1	-0.862277	-3.44907	0.00262231	0.0392349
ENSMUSG00000078439	1058	10	Smim24	-0.852923	-3.31099	0.0033587	0.04895
ENSMUSG00000004612	914	7	Nkg7	-0.843995	-3.39416	0.00289311	0.0429061
ENSMUSG00000046688	3199	3	Tifa	-0.805688	-3.63443	0.00188515	0.0297937
ENSMUSG00000070000	4467	8	Fcho1	-0.801633	-3.5764	0.00208971	0.032631
ENSMUSG00000046179	5443	7	E2f8	0.784195	3.50297	0.00238165	0.036278
ENSMUSG00000046949	3974	13	Nqo2	0.807533	3.60869	0.00197322	0.0310171
ENSMUSG00000031304	2387	X	Il2rg	0.817989	3.48679	0.00245144	0.0370542
ENSMUSG00000022952	11827	16	Runx1	0.819303	3.90635	0.00116818	0.0199571
ENSMUSG00000032366	6485	9	Tpm1	0.83561	3.52506	0.00228968	0.0352867
ENSMUSG00000021585	2894	13	Cast	0.84878	3.50315	0.00238091	0.036278
ENSMUSG00000021830	10360	14	Txndc16	0.861289	3.43573	0.0026856	0.040131
ENSMUSG00000024855	4339	19	Pacs1	0.879417	4.70669	0.000300145	0.00641886
ENSMUSG00000004508	6168	7	Gab2	0.881652	4.26581	0.000628238	0.0119234
ENSMUSG00000027678	7895	2	Ncoa3	0.888535	4.06505	0.000886674	0.0158354
ENSMUSG00000051335	6654	13	Gfod1	0.900402	4.08146	0.000861896	0.0154969
ENSMUSG00000020272	5187	11	Stk10	0.917103	4.83617	0.000242812	0.00545981
ENSMUSG00000048442	1649	11	Smim5	0.918303	3.40692	0.00282772	0.0420949
ENSMUSG00000040268	8527	7	Plekha1	0.925189	4.8428	0.000240207	0.00542883
ENSMUSG00000035517	3958	4	Tdrd7	0.93605	3.77232	0.00147759	0.0241926
ENSMUSG00000018377	4601	11	Vezf1	0.941536	6.3587	2.39593e-05	0.000831115
ENSMUSG00000078942	6827	13	Naip6	0.950436	3.98318	0.00102184	0.0178181
ENSMUSG00000038843	5571	19	Gcnt1	0.950991	6.23808	2.84481e-05	0.000965029
ENSMUSG00000022564	1693	15	Grina	0.982118	3.54601	0.00220582	0.0341728
ENSMUSG00000028159	4124	3	Dapp1	0.986913	4.0682	0.000881867	0.0157734
ENSMUSG00000040907	5958	7	Atp1a3	0.991472	4.44499	0.000463879	0.00928151
ENSMUSG00000039232	2396	10	Stx11	0.991917	4.1385	0.000781221	0.0143204
ENSMUSG00000054702	2878	1	Ap1s3	0.992718	4.58741	0.000365605	0.007638
ENSMUSG00000032035	8476	9	Ets1	0.993334	4.04685	0.00091503	0.016169
ENSMUSG00000027330	3728	2	Cdc25b	1.00788	3.49901	0.00239855	0.0363945
ENSMUSG00000025314	8352	2	Ptprj	1.01357	4.73608	0.000285986	0.00618931
ENSMUSG00000015127	5673	17	Unkl	1.01502	3.62655	0.00191168	0.0301301
ENSMUSG00000055717	3284	14	Slain1	1.01522	4.94947	0.000202093	0.00469628
ENSMUSG00000039158	5765	4	Akna	1.01693	4.24292	0.000653253	0.0123027
ENSMUSG00000096188	7734	8	Cmtm4	1.01724	3.7365	0.00157385	0.025521
ENSMUSG00000016496	3622	19	Cd274	1.02923	5.1752	0.000140944	0.00349547
ENSMUSG00000023249	3699	9	Parp3	1.04155	4.64955	0.000329815	0.00694023
ENSMUSG00000001156	7072	6	Mxd1	1.04249	3.51482	0.00233191	0.035751
ENSMUSG00000002332	2760	14	Dhrs1	1.04355	5.19086	0.000137502	0.00341728
ENSMUSG00000025701	4106	6	Alox5	1.06297	5.02475	0.000179065	0.00424471
ENSMUSG00000037904	3160	12	Ankrd9	1.06488	3.74091	0.00156167	0.0253584
ENSMUSG00000028480	2320	4	Glipr2	1.06774	5.50585	8.42287e-05	0.00225469
ENSMUSG00000057137	5853	6	Tmem140	1.07077	3.48205	0.00247231	0.0373218
ENSMUSG00000030272	5975	6	Camk1	1.08029	3.85773	0.00127186	0.0213272
ENSMUSG00000027111	9025	2	Itga6	1.09127	7.3736	6.08826e-06	0.000285787
ENSMUSG00000020806	5293	11	Rhbdf2	1.09679	4.90949	0.000215576	0.00495111
ENSMUSG00000025026	4938	19	Add3	1.09733	6.86303	1.19317e-05	0.000494224
ENSMUSG00000027765	4291	3	P2ry1	1.09979	3.55858	0.00215709	0.0334618
ENSMUSG00000041439	8231	1	Mfsd6	1.10088	4.7398	0.000284246	0.00616823
ENSMUSG00000029925	9094	6	Tbxas1	1.10331	6.49787	1.97004e-05	0.000720011
ENSMUSG00000031129	5679	9	Slc9a9	1.10731	3.38677	0.00293179	0.0433163
ENSMUSG00000041642	12184	1	Kif21b	1.10933	4.47319	0.000442434	0.00891285
ENSMUSG00000021624	4509	13	Cd180	1.11049	5.1309	0.00015119	0.0036876
ENSMUSG00000032231	3731	9	Anxa2	1.11749	5.28308	0.000118949	0.00303939
ENSMUSG00000039621	10266	2	Prex1	1.12337	6.99003	1.00626e-05	0.000424245
ENSMUSG00000029570	2505	5	Lfng	1.12465	3.86286	0.0012605	0.0211968
ENSMUSG00000002668	2520	17	Dennd1c	1.12532	5.53611	8.04148e-05	0.00218229
ENSMUSG00000042121	8892	5	Ssh1	1.12628	3.42409	0.00274227	0.0408744
ENSMUSG00000003153	7245	6	Slc2a3	1.13209	5.91041	4.58149e-05	0.00139035
ENSMUSG00000071713	4764	15	Csf2rb	1.13871	5.82805	5.17654e-05	0.00153156
ENSMUSG00000000682	1187	4	Cd52	1.13895	5.31854	0.000112538	0.00289435
ENSMUSG00000018474	8443	11	Chd3	1.1517	3.96055	0.00106291	0.0183982
ENSMUSG00000049907	2161	5	Rasl11b	1.15329	3.45975	0.00257289	0.0385933
ENSMUSG00000029771	2905	6	Irf5	1.15431	3.4606	0.002569	0.0385841
ENSMUSG00000026357	2031	1	Rgs18	1.1578	8.24246	2.07919e-06	0.000126263
ENSMUSG00000041488	4979	19	Stx3	1.162	4.39614	0.000503677	0.00990985
ENSMUSG00000089989	1075	7	Flt3l	1.16631	4.75529	0.000277119	0.00603577
ENSMUSG00000025429	1395	18	Pstpip2	1.17068	4.47338	0.000442297	0.00891285
ENSMUSG00000085399	3224	4	Foxd2os	1.18092	4.26183	0.000632537	0.0119857
ENSMUSG00000019986	5093	10	Ahi1	1.18316	6.37921	2.32747e-05	0.000817732
ENSMUSG00000033083	7676	14	Tbc1d4	1.18807	3.68443	0.00172555	0.0276393
ENSMUSG00000001552	6436	11	Jup	1.19346	4.01089	0.000973915	0.0170833
ENSMUSG00000030365	3110	6	Clec2i	1.19731	4.50206	0.000421553	0.00856529
ENSMUSG00000000486	2763	7	Sept1	1.19868	9.87858	3.39565e-07	3.31287e-05
ENSMUSG00000038831	7657	2	Ralgps1	1.19887	4.96609	0.00019676	0.00459042
ENSMUSG00000031146	1334	X	Plp2	1.20094	5.87578	4.82238e-05	0.00143758
ENSMUSG00000015966	2728	14	Il17rb	1.20803	3.95564	0.00107205	0.0185294
ENSMUSG00000047507	5112	17	Baiap3	1.2116	4.45196	0.0004585	0.00918946
ENSMUSG00000026483	7380	1	Fam129a	1.21223	5.93656	4.40823e-05	0.00134468
ENSMUSG00000000881	5844	X	Dlg3	1.21243	4.37362	0.000523213	0.0102091
ENSMUSG00000014786	5222	8	Slc9a5	1.21698	4.53647	0.000397998	0.00820744
ENSMUSG00000005583	15715	13	Mef2c	1.22465	7.19356	7.69044e-06	0.000338502
ENSMUSG00000069892	7017	11	9930111J21Rik2	1.22683	4.00554	0.000983022	0.0172175
ENSMUSG00000000157	2936	16	Itgb2l	1.24508	3.68717	0.00171733	0.0275449
ENSMUSG00000066026	2927	4	Dhrs3	1.2536	4.71525	0.000295964	0.00635247
ENSMUSG00000037992	4365	11	Rara	1.26131	3.83355	0.00132709	0.0220032
ENSMUSG00000058715	874	1	Fcer1g	1.26653	6.68783	1.51448e-05	0.000586789
ENSMUSG00000046006	2055	13	Gapt	1.2725	5.33431	0.00010981	0.00284903
ENSMUSG00000037638	3490	12	Zbtb42	1.27453	4.78564	0.000263703	0.00579582
ENSMUSG00000042724	10619	12	Map3k9	1.27696	4.08032	0.000863703	0.0154969
ENSMUSG00000074272	5806	7	Ceacam1	1.28509	4.78549	0.000263769	0.00579582
ENSMUSG00000041000	5015	4	Trim62	1.28663	3.39202	0.00290503	0.0430288
ENSMUSG00000029135	9680	5	Fosl2	1.30125	4.69415	0.00030644	0.00652983
ENSMUSG00000000686	3035	11	Abhd15	1.30286	4.01641	0.000964742	0.0169476
ENSMUSG00000022639	4679	16	Dubr	1.30293	5.12829	0.000151828	0.00369553
ENSMUSG00000017002	1180	2	Slpi	1.30496	6.69375	1.50226e-05	0.000585286
ENSMUSG00000005148	1721	14	Klf5	1.3071	3.88255	0.00121802	0.0205999
ENSMUSG00000028893	3475	4	Sesn2	1.31574	4.72503	0.000291261	0.00628582
ENSMUSG00000037573	2288	11	Tob1	1.31872	3.86004	0.00126699	0.0212757
ENSMUSG00000027605	10163	2	Acss2	1.33523	4.71882	0.000294253	0.00632724
ENSMUSG00000107355	1539	5	AI839979	1.33588	4.05852	0.000896953	0.0159706
ENSMUSG00000020395	5354	11	Itk	1.33655	4.88908	0.000222844	0.00510341
ENSMUSG00000021636	3382	13	Marveld2	1.33782	3.86742	0.00125077	0.0210633
ENSMUSG00000066894	5305	5	Vsig10	1.34753	5.53198	8.09321e-05	0.00219129
ENSMUSG00000061436	8836	6	Hipk2	1.35327	4.28864	0.000604423	0.011602
ENSMUSG00000032238	13071	9	Rora	1.36885	3.5002	0.00239464	0.0363945
ENSMUSG00000034903	8342	2	Cobll1	1.36998	3.54466	0.00221217	0.0341945
ENSMUSG00000069515	1264	10	Lyz1	1.37873	4.36149	0.000534167	0.0104057
ENSMUSG00000026509	6345	1	Capn2	1.37899	5.44148	9.30074e-05	0.00246178
ENSMUSG00000028776	4358	4	Tinagl1	1.38025	4.70126	0.000302902	0.00646611
ENSMUSG00000017929	4308	2	B4galt5	1.40197	7.35055	6.27234e-06	0.000289238
ENSMUSG00000041609	6157	5	Ccdc64	1.40641	5.56963	7.64147e-05	0.00210274
ENSMUSG00000032507	4444	9	Fbxl2	1.41147	3.84845	0.00129331	0.0215643
ENSMUSG00000022667	2034	16	Cd200r1	1.41207	7.88369	3.20718e-06	0.000173673
ENSMUSG00000043939	1913	17	A530064D06Rik	1.41658	3.63473	0.0018853	0.0297937
ENSMUSG00000038633	2591	1	Degs1	1.41783	6.64047	1.61656e-05	0.000607756
ENSMUSG00000025916	1523	1	Ppp1r42	1.421	4.42462	0.000480213	0.00951208
ENSMUSG00000004709	4876	1	Cd244	1.42512	7.94254	2.98428e-06	0.000166177
ENSMUSG00000072437	3927	19	Nanos1	1.42607	6.40708	2.238e-05	0.000798175
ENSMUSG00000028469	4667	4	Npr2	1.42669	3.7883	0.00143744	0.0236337
ENSMUSG00000039934	10425	5	Gsap	1.44343	5.07783	0.000164549	0.00394448
ENSMUSG00000032484	1222	9	Ngp	1.44471	4.84103	0.000240975	0.00542883
ENSMUSG00000032496	3450	9	Ltf	1.44832	3.62964	0.00190267	0.0300281
ENSMUSG00000056498	4738	3	Tmem154	1.45763	4.78479	0.000264138	0.00579582
ENSMUSG00000045763	1847	15	Basp1	1.46016	4.54411	0.000393097	0.00814125
ENSMUSG00000021453	1173	13	Gadd45g	1.4693	5.07686	0.000164812	0.00394448
ENSMUSG00000032359	4499	9	Ctsh	1.47009	10.7995	1.35796e-07	1.8605e-05
ENSMUSG00000025500	2079	7	Lmntd2	1.47399	3.7537	0.00152808	0.0248813
ENSMUSG00000041180	9066	19	Hectd2	1.4812	4.17024	0.000740209	0.0136534
ENSMUSG00000053965	9831	3	Pde5a	1.48274	5.01461	0.000182065	0.00430717
ENSMUSG00000038811	1877	11	Gngt2	1.48305	3.84235	0.00130762	0.0217109
ENSMUSG00000054065	3616	7	Pkp3	1.48448	3.81585	0.00136987	0.0226171
ENSMUSG00000038291	4440	8	Snx25	1.49646	8.13629	2.36058e-06	0.00013864
ENSMUSG00000018381	4153	11	Abi3	1.49868	4.11848	0.000809172	0.014764
ENSMUSG00000028332	2511	4	Hemgn	1.50914	4.05444	0.000903799	0.01602
ENSMUSG00000032690	4451	5	Oas2	1.50988	3.93958	0.00110334	0.0189867
ENSMUSG00000061186	9128	2	Sfmbt2	1.52641	3.48186	0.00247664	0.0373393
ENSMUSG00000021360	7038	13	Gcnt2	1.53761	11.2545	8.84281e-08	1.48286e-05
ENSMUSG00000078349	1848	4	AW011738	1.54286	4.98183	0.000191937	0.00448677
ENSMUSG00000034171	7834	4	Faah	1.54662	4.38712	0.000511786	0.0100222
ENSMUSG00000034833	1694	10	Tespa1	1.54785	4.96045	0.00019866	0.00462561
ENSMUSG00000024399	1516	17	Ltb	1.5492	6.22386	2.90443e-05	0.000979623
ENSMUSG00000029468	5970	5	P2rx7	1.55137	4.10348	0.000830578	0.0150846
ENSMUSG00000024680	2813	19	Ms4a2	1.56842	3.65651	0.00181559	0.0289431
ENSMUSG00000009628	9622	8	Tex15	1.57837	4.65786	0.000325574	0.00686322
ENSMUSG00000028970	7990	5	Abcb1b	1.58139	5.25716	0.000123955	0.0031401
ENSMUSG00000026072	6363	1	Il1r1	1.58712	4.43029	0.000475947	0.00946451
ENSMUSG00000022817	3362	16	Itgb5	1.5912	6.66485	1.56363e-05	0.0005962
ENSMUSG00000069516	1266	10	Lyz2	1.60224	6.07134	3.62066e-05	0.00115519
ENSMUSG00000038718	6109	2	Pbx3	1.60662	8.76909	1.12846e-06	8.0736e-05
ENSMUSG00000027204	12128	2	Fbn1	1.61123	3.38824	0.00293107	0.0433163
ENSMUSG00000050675	2718	11	Gp1ba	1.61336	4.49389	0.00042779	0.00867265
ENSMUSG00000032776	12351	7	Mctp2	1.61493	5.19198	0.000137361	0.00341728
ENSMUSG00000001930	16064	6	Vwf	1.6169	4.45951	0.000453202	0.00909873
ENSMUSG00000021892	3194	14	Sh3bp5	1.62121	6.12846	3.33287e-05	0.00108687
ENSMUSG00000029359	1591	5	Tesc	1.62253	4.05672	0.000900863	0.015992
ENSMUSG00000042759	3779	7	Apobr	1.62305	7.9462	2.97181e-06	0.000166177
ENSMUSG00000025492	678	7	Ifitm3	1.6269	6.63642	1.62621e-05	0.000609443
ENSMUSG00000052749	5954	7	Trim30b	1.62754	5.09444	0.000160343	0.00386295
ENSMUSG00000038807	7164	11	Rap1gap2	1.6312	7.77011	3.69087e-06	0.000195384
ENSMUSG00000004609	7771	7	Cd33	1.64213	4.82374	0.000248034	0.00552462
ENSMUSG00000022180	4033	14	Slc7a8	1.64954	6.35055	2.42522e-05	0.000837128
ENSMUSG00000018819	5174	7	Lsp1	1.65705	9.12466	7.58639e-07	5.92709e-05
ENSMUSG00000071648	1526	19	Rom1	1.65854	7.35372	6.24936e-06	0.000289238
ENSMUSG00000040016	5688	3	Ptger3	1.6588	5.7276	6.0201e-05	0.00170425
ENSMUSG00000044165	2714	3	Bcl2l15	1.66164	5.12505	0.000152749	0.00370267
ENSMUSG00000038244	11510	7	Mical2	1.67401	8.34319	1.84646e-06	0.000115321
ENSMUSG00000032661	7069	5	Oas3	1.69283	4.24066	0.00065696	0.0123494
ENSMUSG00000079563	2238	17	Pglyrp2	1.69345	6.6425	1.61298e-05	0.000607756
ENSMUSG00000032131	5211	9	Abcg4	1.69361	3.7957	0.00142162	0.0234062
ENSMUSG00000063568	2536	6	Jazf1	1.695	5.54922	7.88955e-05	0.00215593
ENSMUSG00000068735	3690	2	Trp53i11	1.69788	8.8065	1.08186e-06	7.88358e-05
ENSMUSG00000035493	2678	13	Tgfbi	1.70224	7.54954	4.86688e-06	0.000237693
ENSMUSG00000021880	1072	14	Rnase6	1.71161	4.21263	0.000689338	0.012876
ENSMUSG00000058818	4471	7	Pirb	1.72322	3.79633	0.00142052	0.0234062
ENSMUSG00000000869	1227	11	Il4	1.72466	3.52257	0.00230812	0.0354493
ENSMUSG00000049866	5492	1	Arl4c	1.72534	7.06906	9.06633e-06	0.000389193
ENSMUSG00000024053	3910	17	Emilin2	1.72682	5.13461	0.000150503	0.00367928
ENSMUSG00000069833	18543	19	Ahnak	1.73396	6.02568	3.87177e-05	0.00121838
ENSMUSG00000050965	8992	11	Prkca	1.73744	5.12556	0.000152689	0.00370267
ENSMUSG00000062593	1491	10	Lilrb4a	1.7391	4.22456	0.000675575	0.012659
ENSMUSG00000036304	1389	16	Zdhhc23	1.74306	4.01793	0.000964566	0.0169476
ENSMUSG00000026778	7081	2	Prkcq	1.74773	3.78052	0.00146109	0.0239558
ENSMUSG00000024076	2720	17	Vit	1.74782	4.25054	0.000646291	0.0122072
ENSMUSG00000036944	2931	15	Tmem71	1.74985	8.62075	1.33719e-06	9.23131e-05
ENSMUSG00000052013	3257	16	Btla	1.75197	3.31011	0.00338044	0.049206
ENSMUSG00000056870	3758	1	Gulp1	1.75381	3.47682	0.00250599	0.0376856
ENSMUSG00000042644	8990	17	Itpr3	1.76796	5.52503	8.19019e-05	0.00221248
ENSMUSG00000030214	2633	6	Plbd1	1.76855	3.8309	0.00133754	0.0221454
ENSMUSG00000018907	2826	11	Alox12e	1.77473	5.84143	5.08101e-05	0.00151086
ENSMUSG00000029449	4602	5	Rhof	1.77777	7.55076	4.86064e-06	0.000237693
ENSMUSG00000018341	3794	6	Il12rb2	1.78384	5.78632	5.51634e-05	0.00160001
ENSMUSG00000052534	13844	1	Pbx1	1.78573	11.2458	8.9185e-08	1.48286e-05
ENSMUSG00000025555	5524	14	Farp1	1.78671	3.89948	0.00118633	0.0202247
ENSMUSG00000040964	5693	4	Arhgef10l	1.79478	7.20815	7.55267e-06	0.00033393
ENSMUSG00000035246	5357	X	Pcyt1b	1.79905	4.67454	0.000317189	0.00671042
ENSMUSG00000038732	3474	13	Mboat1	1.80695	9.83412	3.55825e-07	3.36041e-05
ENSMUSG00000028655	2250	4	Mfsd2a	1.80733	4.27668	0.000618503	0.0117955
ENSMUSG00000050075	2225	3	Gpr171	1.80861	9.27267	6.45593e-07	5.25602e-05
ENSMUSG00000032773	6487	19	Chrm1	1.81105	3.56845	0.00212975	0.0331594
ENSMUSG00000038764	7238	4	Ptpn3	1.81197	6.28526	2.66294e-05	0.000911187
ENSMUSG00000069893	4895	11	9930111J21Rik1	1.815	4.7711	0.000270647	0.00591664
ENSMUSG00000036469	7146	8	March1	1.82	5.40985	9.78276e-05	0.0025778
ENSMUSG00000102418	2544	1	Sh2d1b1	1.8227	10.3775	2.05109e-07	2.32819e-05
ENSMUSG00000000303	4574	8	Cdh1	1.83655	3.38178	0.00297648	0.0439216
ENSMUSG00000032724	6032	2	Abtb2	1.83913	6.1788	3.1023e-05	0.00103454
ENSMUSG00000061815	2329	1	Rufy4	1.84293	7.12898	8.38108e-06	0.000364685
ENSMUSG00000036067	3211	2	Slc2a6	1.85257	5.6629	6.6439e-05	0.00186298
ENSMUSG00000026070	4817	1	Il18r1	1.85892	7.85753	3.3156e-06	0.000178725
ENSMUSG00000030717	2514	7	Nupr1	1.86489	3.60453	0.0019992	0.0312774
ENSMUSG00000001763	5195	6	Tspan33	1.86948	3.6407	0.00187483	0.0297479
ENSMUSG00000056476	12763	3	Med12l	1.87225	9.11988	7.63166e-07	5.92709e-05
ENSMUSG00000020160	10532	11	Meis1	1.88836	4.53306	0.000401619	0.00824541
ENSMUSG00000038456	7229	6	Dennd2a	1.88891	6.6838	1.52535e-05	0.000588457
ENSMUSG00000022014	2317	14	Epsti1	1.89229	10.422	1.96326e-07	2.28151e-05
ENSMUSG00000038371	12127	7	Sbf2	1.89732	3.73238	0.00159449	0.0257848
ENSMUSG00000033187	2192	16	BC016579	1.90649	4.68412	0.000312563	0.00663193
ENSMUSG00000050761	1881	16	Gp1bb	1.90826	6.12668	3.34638e-05	0.00108826
ENSMUSG00000041481	2105	12	Serpina3g	1.90881	6.36935	2.3646e-05	0.000826041
ENSMUSG00000055235	5034	5	Wdr86	1.90885	3.61597	0.00196069	0.0308613
ENSMUSG00000000732	2756	10	Icosl	1.91298	11.8488	5.16433e-08	1.05112e-05
ENSMUSG00000034959	2651	14	5031414D18Rik	1.92395	4.84722	0.000239279	0.00542167
ENSMUSG00000039157	6066	2	Fam102a	1.93506	14.0025	8.77025e-09	4.70604e-06
ENSMUSG00000004730	3245	17	Adgre1	1.93606	12.7406	2.40069e-08	7.22507e-06
ENSMUSG00000024774	1972	19	Ankrd22	1.93876	5.92577	4.48952e-05	0.00136595
ENSMUSG00000007379	6858	3	Dennd2c	1.9401	6.03637	3.81687e-05	0.00120799
ENSMUSG00000033213	1203	2	AA467197	1.94495	4.21286	0.000691074	0.012888
ENSMUSG00000020689	5901	11	Itgb3	1.94737	11.4999	7.06619e-08	1.32407e-05
ENSMUSG00000090124	4219	1	Ugt1a7c	1.95008	7.7153	3.95641e-06	0.000204848
ENSMUSG00000003585	3505	11	Sec14l2	1.95099	4.41224	0.000492384	0.00970382
ENSMUSG00000043110	3715	2	Lrrn4	1.95193	3.89937	0.00118977	0.0202381
ENSMUSG00000100147	2846	1	1700047M11Rik	1.95613	4.15565	0.00076255	0.0139998
ENSMUSG00000011263	4016	7	Exoc3l2	1.96328	6.09824	3.48877e-05	0.00112221
ENSMUSG00000015647	11388	2	Lama5	1.96526	5.56052	7.76979e-05	0.00212813
ENSMUSG00000046727	2840	18	Cystm1	1.96743	3.89294	0.00120361	0.0203854
ENSMUSG00000058672	1584	13	Tubb2a	1.97582	6.38875	2.30185e-05	0.000811144
ENSMUSG00000022912	4088	16	Pros1	1.98479	6.91615	1.11331e-05	0.000464402
ENSMUSG00000022885	4916	16	St6gal1	1.9888	4.22251	0.000680244	0.0127263
ENSMUSG00000025491	1094	7	Ifitm1	1.99315	4.11985	0.000811599	0.0147854
ENSMUSG00000026180	3048	1	Cxcr2	1.99707	10.1799	2.50096e-07	2.68325e-05
ENSMUSG00000044468	6097	3	Fam46c	2.00324	8.15508	2.31217e-06	0.000137854
ENSMUSG00000074923	5211	2	Pak6	2.00861	3.32864	0.00329044	0.0481931
ENSMUSG00000020027	9531	10	Socs2	2.00909	3.73501	0.00159092	0.0257625
ENSMUSG00000047953	2196	16	Gp5	2.01297	3.37923	0.00300397	0.0442167
ENSMUSG00000000562	3729	3	Adora3	2.01917	3.75658	0.00153174	0.0249066
ENSMUSG00000023993	1248	17	Treml1	2.03134	3.60736	0.00199684	0.0312774
ENSMUSG00000028864	7186	5	Hgf	2.04618	18.387	4.57769e-10	8.53803e-07
ENSMUSG00000071714	4612	15	Csf2rb2	2.05063	10.8215	1.332e-07	1.84992e-05
ENSMUSG00000086564	3330	3	Cd101	2.05456	4.27998	0.000617349	0.0117955
ENSMUSG00000027544	10578	2	Nfatc2	2.06748	9.69098	4.13636e-07	3.81482e-05
ENSMUSG00000021217	5456	7	Tshz3	2.07385	5.17485	0.00014169	0.00350661
ENSMUSG00000034664	5454	11	Itga2b	2.07431	4.12785	0.000801777	0.0146517
ENSMUSG00000022148	5186	15	Fyb	2.08403	10.726	1.46036e-07	1.93371e-05
ENSMUSG00000032501	5699	15	Trib1	2.08636	5.07888	0.000165063	0.00394448
ENSMUSG00000044037	5883	9	Als2cl	2.08881	5.14622	0.000148297	0.00364719
ENSMUSG00000031355	12128	X	Arhgap6	2.11674	6.74607	1.40335e-05	0.000557795
ENSMUSG00000025813	12621	7	Homer2	2.12053	5.45577	9.14169e-05	0.00242512
ENSMUSG00000028337	6459	4	Coro2a	2.12592	17.9982	5.78604e-10	8.53803e-07
ENSMUSG00000000386	3646	16	Mx1	2.13351	4.07432	0.0008807	0.0157734
ENSMUSG00000003518	4682	11	Dusp3	2.13553	6.48537	2.01264e-05	0.00073331
ENSMUSG00000001281	2743	15	Itgb7	2.14678	6.3687	2.37211e-05	0.000826041
ENSMUSG00000030427	3050	7	Lilra6	2.15409	5.97155	4.20655e-05	0.00129996
ENSMUSG00000068566	4480	7	Myadm	2.15806	9.77088	3.80746e-07	3.56723e-05
ENSMUSG00000046442	6702	11	Ppm1e	2.16149	13.6298	1.17197e-08	5.30517e-06
ENSMUSG00000040751	2621	5	Lat2	2.16374	8.4887	1.56153e-06	0.000100915
ENSMUSG00000035539	5292	4	Ccdc180	2.16896	6.02744	3.87644e-05	0.00121838
ENSMUSG00000022218	3006	14	Tgm1	2.17458	7.64276	4.34025e-06	0.00021896
ENSMUSG00000024924	10068	19	Vldlr	2.17577	4.0347	0.000944387	0.0166395
ENSMUSG00000042498	3740	X	D330045A20Rik	2.18395	5.16858	0.000143347	0.00354018
ENSMUSG00000032578	6419	9	Cish	2.18535	6.19305	3.04936e-05	0.00101976
ENSMUSG00000055629	3105	7	B4galnt4	2.19041	5.51766	8.32026e-05	0.00223229
ENSMUSG00000026807	1873	2	Ak8	2.19359	4.52076	0.000412073	0.00841955
ENSMUSG00000089672	2107	10	Lilr4b	2.19697	5.80521	5.38506e-05	0.00156965
ENSMUSG00000027298	6198	2	Tyro3	2.2192	4.51637	0.000415353	0.00845387
ENSMUSG00000017314	4807	11	Mpp2	2.23332	4.91688	0.000214722	0.00494112
ENSMUSG00000026580	4413	1	Selp	2.242	4.18444	0.000730236	0.0135117
ENSMUSG00000033777	4086	X	Tlr13	2.2427	3.87931	0.0012414	0.0209353
ENSMUSG00000022836	10159	16	Mylk	2.24629	6.1198	3.3925e-05	0.00109722
ENSMUSG00000030313	18081	6	Dennd5b	2.25188	4.93827	0.000207493	0.00480286
ENSMUSG00000000617	5421	11	Grm6	2.25701	3.43577	0.00273631	0.040837
ENSMUSG00000044229	3173	9	Nxpe4	2.27865	6.52796	1.89989e-05	0.000698543
ENSMUSG00000018378	5779	11	Cuedc1	2.28157	7.52476	5.04351e-06	0.000243015
ENSMUSG00000024462	7764	17	Gabbr1	2.30447	9.65491	4.30497e-07	3.93955e-05
ENSMUSG00000063193	2917	11	Cd300lb	2.32223	12.0442	4.36007e-08	9.54827e-06
ENSMUSG00000029882	2142	6	2210010C04Rik	2.3384	4.35618	0.00054588	0.0105989
ENSMUSG00000025330	4835	4	Padi4	2.34236	14.6287	5.49703e-09	3.36192e-06
ENSMUSG00000015568	6810	8	Lpl	2.34902	5.39045	0.000101535	0.0026577
ENSMUSG00000001663	1528	10	Gstt1	2.35157	3.85582	0.0012984	0.0215882
ENSMUSG00000028497	6756	4	Hacd4	2.35373	10.9094	1.22788e-07	1.76848e-05
ENSMUSG00000036381	11059	3	P2ry14	2.36668	10.909	1.22843e-07	1.76848e-05
ENSMUSG00000028063	5838	3	Lmna	2.37629	5.22339	0.000131945	0.00332822
ENSMUSG00000031799	2203	8	Tpm4	2.40767	7.85628	3.33778e-06	0.000179102
ENSMUSG00000028927	5013	4	Padi2	2.40985	5.0517	0.000173473	0.00412874
ENSMUSG00000027860	7156	3	Vangl1	2.44167	7.19696	7.71344e-06	0.000338502
ENSMUSG00000028434	8858	4	Epb41l4b	2.44175	6.84448	1.23313e-05	0.000506898
ENSMUSG00000079017	463	12	Ifi27l2a	2.44519	3.90527	0.00119424	0.020285
ENSMUSG00000028457	6473	4	Atp8b5	2.45164	4.32916	0.000573476	0.01108
ENSMUSG00000020399	2721	11	Havcr2	2.46409	4.54221	0.000400298	0.00823261
ENSMUSG00000044162	10647	6	Tnip3	2.48682	5.76308	5.76574e-05	0.00165377
ENSMUSG00000092060	9886	5	Bend4	2.49604	8.76087	1.14666e-06	8.15442e-05
ENSMUSG00000017639	7451	11	Rab11fip4	2.49695	12.285	3.54543e-08	8.65451e-06
ENSMUSG00000086425	6880	2	F730016J06Rik	2.51417	12.8208	2.25658e-08	7.04442e-06
ENSMUSG00000064225	8367	9	Paqr9	2.52328	4.64909	0.00033555	0.00704833
ENSMUSG00000055172	2981	6	C1ra	2.52759	9.40117	5.65444e-07	4.85516e-05
ENSMUSG00000074071	7027	7	Fam169b	2.53828	5.56964	7.73676e-05	0.00212401
ENSMUSG00000003882	3208	15	Il7r	2.54386	3.33756	0.00331259	0.0484574
ENSMUSG00000001521	9342	6	Tulp3	2.54508	5.81389	5.35047e-05	0.00156517
ENSMUSG00000022747	6080	16	St3gal6	2.54818	3.91089	0.00118727	0.0202247
ENSMUSG00000015533	4214	13	Itga2	2.5501	6.57058	1.79885e-05	0.000665687
ENSMUSG00000037940	10176	8	Inpp4b	2.56224	10.4764	1.87187e-07	2.23888e-05
ENSMUSG00000020120	4486	11	Plek	2.56377	17.4114	8.34321e-10	8.95378e-07
ENSMUSG00000000730	2988	10	Dnmt3l	2.58465	9.38037	5.78749e-07	4.85516e-05
ENSMUSG00000062380	1868	8	Tubb3	2.58997	3.96786	0.0010761	0.0185722
ENSMUSG00000049511	4724	9	Htr1b	2.59039	3.56189	0.00221301	0.0341945
ENSMUSG00000036526	4866	5	Card11	2.60107	7.71466	3.99094e-06	0.000205734
ENSMUSG00000036256	1209	5	Igfbp7	2.61217	6.78599	1.33932e-05	0.000537778
ENSMUSG00000001025	1367	3	S100a6	2.61464	8.10026	2.48803e-06	0.000144685
ENSMUSG00000040412	6304	3	5330417C22Rik	2.61475	6.01172	3.99939e-05	0.00124572
ENSMUSG00000035107	8401	16	Dcbld2	2.63373	5.21974	0.000133569	0.00334876
ENSMUSG00000016498	1645	19	Pdcd1lg2	2.63442	6.96364	1.05423e-05	0.000441319
ENSMUSG00000030353	3598	6	Tead4	2.64474	4.57334	0.000382181	0.00794304
ENSMUSG00000024511	10679	18	Rab27b	2.65805	5.28715	0.000120203	0.00306479
ENSMUSG00000018500	1845	11	Adora2b	2.66325	5.27881	0.000121806	0.00309896
ENSMUSG00000050335	1858	14	Lgals3	2.67475	10.1996	2.47014e-07	2.67523e-05
ENSMUSG00000025804	2831	9	Ccr1	2.69279	16.0754	1.99217e-09	1.67982e-06
ENSMUSG00000040229	2090	X	Gpr34	2.69305	7.53566	5.00811e-06	0.000242298
ENSMUSG00000053338	2066	7	Tarm1	2.70248	6.44479	2.15188e-05	0.00077448
ENSMUSG00000026532	9691	1	Spta1	2.70505	4.4383	0.000480675	0.00951208
ENSMUSG00000069917	667	11	Hba-a2	2.70574	4.39098	0.000520834	0.0101795
ENSMUSG00000025529	5535	X	Zfp711	2.74943	5.3145	0.000115469	0.00295687
ENSMUSG00000039037	6002	3	St6galnac5	2.7674	7.83563	3.44594e-06	0.000183329
ENSMUSG00000059810	10801	4	Rgs3	2.77333	5.01811	0.000185002	0.0043559
ENSMUSG00000059108	541	7	Ifitm6	2.78341	6.81265	1.29664e-05	0.000522416
ENSMUSG00000009292	12323	10	Trpm2	2.78374	12.1358	4.05082e-08	9.37646e-06
ENSMUSG00000032915	3491	17	Adgre4	2.79669	5.02534	0.000183006	0.00432077
ENSMUSG00000023328	4623	5	Ache	2.82589	4.90357	0.000223071	0.00510341
ENSMUSG00000024521	2646	18	Pmaip1	2.83103	12.5028	2.9594e-08	8.12458e-06
ENSMUSG00000024664	3269	19	Fads3	2.83592	3.67468	0.00183012	0.0291166
ENSMUSG00000038515	1310	8	Grtp1	2.84391	5.16172	0.000147386	0.00363234
ENSMUSG00000011305	2087	17	Plin5	2.85087	4.56352	0.000391486	0.00812214
ENSMUSG00000033910	6968	3	Gucy1a3	2.85287	4.12846	0.000822473	0.0149604
ENSMUSG00000028542	5141	4	Slc6a9	2.85398	4.96187	0.000203141	0.00471136
ENSMUSG00000041608	3746	9	Entpd3	2.8672	5.08447	0.000166842	0.00397893
ENSMUSG00000025889	2703	6	Snca	2.87282	4.22086	0.00070161	0.0130639
ENSMUSG00000096768	1124	Y	Erdr1	2.8747	3.34056	0.00335765	0.04895
ENSMUSG00000020774	5954	11	Aspa	2.93082	5.9038	4.72958e-05	0.0014243
ENSMUSG00000073538	2287	1	E330020D12Rik	2.97137	7.49965	5.27672e-06	0.000253218
ENSMUSG00000005800	2453	9	Mmp8	3.00864	4.60725	0.00036621	0.007638
ENSMUSG00000039774	2288	4	Galnt12	3.01025	7.02618	9.78696e-06	0.000415594
ENSMUSG00000059994	3560	3	Fcrl1	3.01523	5.41497	9.95917e-05	0.00261844
ENSMUSG00000026809	747	2	1700026L06Rik	3.03587	7.5645	4.86786e-06	0.000237693
ENSMUSG00000025432	3398	10	Avil	3.05869	6.30377	2.65381e-05	0.000910705
ENSMUSG00000085133	4715	14	B930095G15Rik	3.09467	3.70986	0.00174292	0.0278796
ENSMUSG00000018168	8754	11	Ikzf3	3.10978	8.55037	1.47826e-06	9.70284e-05
ENSMUSG00000032089	3498	9	Il10ra	3.1128	6.48109	2.06838e-05	0.000747931
ENSMUSG00000076749	924	13	Tcrg-C1	3.11481	5.85356	5.12704e-05	0.00152072
ENSMUSG00000039126	12512	19	Prune2	3.12214	9.95596	3.19383e-07	3.19518e-05
ENSMUSG00000108929	4064	19	Cc2d2b	3.12658	8.34179	1.88716e-06	0.000116638
ENSMUSG00000032261	7865	9	Sh3bgrl2	3.17401	6.12988	3.42153e-05	0.00110358
ENSMUSG00000026080	11964	1	Chst10	3.20652	6.09734	3.59133e-05	0.00114893
ENSMUSG00000003484	1855	8	Cyp4f18	3.21853	11.8201	5.39503e-08	1.07331e-05
ENSMUSG00000025473	4638	7	Adam8	3.21981	7.33614	6.55512e-06	0.000299935
ENSMUSG00000031377	3092	X	Bmx	3.23256	8.8059	1.10691e-06	7.99552e-05
ENSMUSG00000062082	2045	16	Cd200r4	3.30619	11.2778	8.84393e-08	1.48286e-05
ENSMUSG00000032285	3589	9	Dnaja4	3.3448	7.62837	4.53144e-06	0.000227633
ENSMUSG00000054263	10330	15	Lifr	3.38436	7.33065	6.63645e-06	0.000302484
ENSMUSG00000032034	4496	9	Kcnj5	3.39881	3.97836	0.00109989	0.018955
ENSMUSG00000062609	6714	16	Kcnj15	3.40779	6.72048	1.49837e-05	0.000585286
ENSMUSG00000045954	3055	1	Sdpr	3.43091	6.16346	3.28923e-05	0.00107951
ENSMUSG00000032420	8411	9	Nt5e	3.4324	6.16291	3.29201e-05	0.00107951
ENSMUSG00000029778	6601	6	Adcyap1r1	3.44547	3.6853	0.00185991	0.0295508
ENSMUSG00000053846	3787	18	Lipg	3.46148	9.61102	4.61751e-07	4.19305e-05
ENSMUSG00000018924	2454	11	Alox15	3.49514	8.1069	2.52479e-06	0.000145391
ENSMUSG00000030154	2025	6	Klrb1f	3.55173	26.257	9.16497e-12	1.08193e-07
ENSMUSG00000047844	837	X	Bex4	3.57123	6.55877	1.88533e-05	0.00069551
ENSMUSG00000020838	4531	11	Slc6a4	3.57577	5.5102	8.78708e-05	0.00234686
ENSMUSG00000031661	4459	8	Nkd1	3.58464	5.29233	0.000123464	0.0031344
ENSMUSG00000073008	5402	X	Gpr174	3.58643	6.28375	2.78264e-05	0.000949395
ENSMUSG00000042351	3158	15	Grap2	3.6017	6.74327	1.46257e-05	0.000574408
ENSMUSG00000021061	12147	12	Sptb	3.61427	12.1201	4.18759e-08	9.50664e-06
ENSMUSG00000001225	6369	12	Slc26a3	3.66111	6.09847	3.64803e-05	0.00116078
ENSMUSG00000099145	97	5	Mir8116	3.71077	5.77318	5.91962e-05	0.00168388
ENSMUSG00000035275	6342	4	Raver2	3.7116	6.72015	1.51606e-05	0.000586789
ENSMUSG00000009654	2788	10	Oit3	3.71393	5.66228	7.00235e-05	0.00194959
ENSMUSG00000021118	1583	12	Plek2	3.75718	7.28087	7.17364e-06	0.000320404
ENSMUSG00000005611	6827	7	Mrvi1	3.78167	8.27469	2.08566e-06	0.000126263
ENSMUSG00000002190	4025	8	Clgn	3.81069	5.97973	4.36958e-05	0.00133982
ENSMUSG00000036634	4072	7	Mag	3.81694	9.93148	3.34231e-07	3.31287e-05
ENSMUSG00000021675	2502	13	F2rl2	3.88428	10.9764	1.19318e-07	1.76848e-05
ENSMUSG00000022099	4629	14	Dmtn	4.01798	6.0549	3.94759e-05	0.00123284
ENSMUSG00000096982	1774	18	Redrum	4.03671	5.71001	6.60773e-05	0.00185724
ENSMUSG00000073400	2245	17	Trim10	4.05105	6.10642	3.66641e-05	0.00116349
ENSMUSG00000019851	1901	10	Perp	4.05672	14.6318	5.69576e-09	3.36192e-06
ENSMUSG00000031997	3029	9	Trpc6	4.06825	4.84992	0.000257672	0.00572848
ENSMUSG00000036814	2732	9	Slc6a20a	4.22876	6.26299	2.94554e-05	0.000990658
ENSMUSG00000000530	4265	15	Acvrl1	4.2602	7.93766	3.18984e-06	0.00017353
ENSMUSG00000028005	3927	3	Gucy1b3	4.39802	9.16807	7.68944e-07	5.93293e-05
ENSMUSG00000005339	998	1	Fcer1a	4.42998	9.44746	5.68411e-07	4.85516e-05
ENSMUSG00000040552	4305	6	C3ar1	4.48987	12.0468	4.59686e-08	9.71462e-06
ENSMUSG00000043873	1509	3	Chil5	4.52016	8.61078	1.44728e-06	9.65259e-05
ENSMUSG00000059921	19135	3	Unc5c	4.52512	7.0755	9.69898e-06	0.000413345
ENSMUSG00000052305	863	7	Hbb-bs	4.60655	10.777	1.48133e-07	1.93371e-05
ENSMUSG00000085180	4243	4	AI838599	4.61457	5.57995	8.28351e-05	0.00223179
ENSMUSG00000036172	5984	16	Cd200r3	4.64419	9.95045	3.37825e-07	3.31287e-05
ENSMUSG00000050473	2629	10	Slc35d3	4.65908	6.87316	1.28028e-05	0.000519372
ENSMUSG00000022659	3424	16	Gcsam	4.70085	5.58141	8.29948e-05	0.00223179
ENSMUSG00000034028	2357	18	Cd226	4.80345	6.04933	4.12586e-05	0.00128173
ENSMUSG00000021986	2718	14	Amer2	4.95168	5.64625	7.60527e-05	0.00209767
ENSMUSG00000069919	812	11	Hba-a1	4.97689	8.97186	9.782e-07	7.17245e-05
ENSMUSG00000025608	5488	6	Podxl	4.98442	5.43103	0.000106244	0.00276257
ENSMUSG00000054641	5868	6	Mmrn1	5.00446	9.1665	7.89145e-07	6.01023e-05
ENSMUSG00000000627	5290	6	Sema4f	5.02548	5.96579	4.71637e-05	0.00142396
ENSMUSG00000029373	721	5	Pf4	5.32173	8.60308	1.50918e-06	9.84303e-05
ENSMUSG00000028328	3946	4	Tmod1	5.58977	10.7255	1.61837e-07	2.05428e-05
ENSMUSG00000040152	6073	2	Thbs1	5.73342	8.11817	2.72344e-06	0.000153829
ENSMUSG00000028071	5939	3	Sh2d2a	5.93863	8.64997	1.4668e-06	9.70284e-05
ENSMUSG00000053117	5106	19	E330013P04Rik	5.9889	9.31979	6.94828e-07	5.61812e-05
ENSMUSG00000030075	6730	6	Cntn3	6.01472	7.50211	5.92891e-06	0.000281088
ENSMUSG00000029372	1083	5	Ppbp	6.24374	6.34645	2.86184e-05	0.000968025
ENSMUSG00000073940	703	7	Hbb-bt	6.44815	12.4847	3.39821e-08	8.61643e-06
ENSMUSG00000022132	2591	14	Cldn10	6.45043	9.07267	9.28515e-07	6.8507e-05
